# Supplementary material for: N-Cyclo­pentyl-3-(4-hydr­oxy-6-oxo-1,6-dihydro­pyrimidin-5-yl)-3-p-tolyl­propanamide
Source: Acta Crystallogr Sect E Struct Rep Online. 2009 Feb 6;65(Pt 3):o488. doi: 10.1107/S1600536809001391 (PMC2968560; doi:10.1107/S1600536809001391)
Supplement: Supplementary file 1 [file e-65-0o488-sup1.cif]

##############################################################################
###                                                                        ###
###        Electronic paper (Acta Crystallographica Section E)             ###
###                                                                        ###
##############################################################################
#                                                                            #
# This CIF contains the data in a paper accepted for publication in Acta     #
# Crystallographica Section E. It conforms to the requirements of Notes      #
# for Authors for Section E, and has been peer reviewed under the auspices   #
# of the IUCr Commission on Journals.                                        #
#                                                                            #
# Full details of the Crystallographic Information File format               #
# are given in the paper "The Crystallographic Information File (CIF):       #
# a New Standard Archive File for Crystallography" by S. R. Hall, F. H.      #
# Allen and I. D. Brown [Acta Cryst. (1991), A47, 655-685].                  #
#                                                                            #
# The current version of the core CIF dictionary is obtainable from          #
# ftp://ftp.iucr.org/pub/cif_core.dic. The current version number is 2.4.    #
#                                                                            #
# Software is freely available for graphical display of the structure(s) in  #
# this CIF.  For information consult the CIF home page http://www.iucr.org/  #
# cif/home.html                                                              #
#                                                                            #
# This file may be used for bona fide research purposes within the           #
# scientific community so long as proper attribution is given to the journal # 
# article from which it was obtained.                                        #
#                                                                            #
##############################################################################
                                             
data_global
_audit_creation_method     'from SHELXL97 CIF and IUCr SHELXL97-template'
_journal_date_recd_electronic     2009-01-11
_journal_date_accepted     2009-01-12
_journal_name_full     'Acta Crystallographica, Section E'
_journal_year     2009
_journal_volume     65
_journal_issue      3
_journal_page_first     o488
_journal_page_last     o488
_journal_paper_category     QO
_journal_coeditor_code     HK2612
_publ_contact_author_name     'Shu-Jiang Tu'
_publ_contact_author_address
;
School of Chemistry and Chemical Engineering,
Xuzhou Normal University,
Xuzhou 221116
People's Republic of China
;
_publ_contact_author_email     laotu2001@263.net
_publ_contact_author_fax     ?
_publ_contact_author_phone     ?
_publ_section_title
;\
<i>N</i>-Cyclopentyl-3-(4-hydroxy-6-oxo-1,6-dihydropyrimidin-5-yl)-3-<i>p</i>-\
tolylpropanamide
;
loop_
    _publ_author_name
    _publ_author_address
    'Xing-Han Wang'
;
School of Chemistry and Chemical Engineering,
Xuzhou Normal University,
Xuzhou 221116
People's Republic of China
;
    'Wen-Juan Hao'
;
School of Chemistry and Chemical Engineering,
Xuzhou Normal University,
Xuzhou 221116
People's Republic of China
;
    'Shu-Jiang Tu'
;
School of Chemistry and Chemical Engineering,
Xuzhou Normal University,
Xuzhou 221116
People's Republic of China
;
data_I
_chemical_name_systematic
;
<i>N</i>-Cyclopentyl-3-(4-hydroxy-6-oxo-1,6-dihydropyrimidin-5-yl)-
3-<i>p</i>-tolylpropanamide
;
_chemical_name_common     ?
_chemical_formula_moiety     'C19 H23 N3 O3'
_chemical_formula_sum     'C19 H23 N3 O3'
_chemical_formula_iupac     'C19 H23 N3 O3'
_chemical_formula_weight     341.40
_chemical_melting_point     ?
_chemical_melting_point_gt     547
_chemical_melting_point_lt     549
_symmetry_cell_setting     monoclinic
_symmetry_space_group_name_H-M     'P 21/c'
_symmetry_space_group_name_Hall     '-P 2ybc'
loop_
    _symmetry_equiv_pos_as_xyz
    'x, y, z'
    '-x, y+1/2, -z+1/2'
    '-x, -y, -z'
    'x, -y-1/2, z-1/2'
_cell_length_a     11.6798(10)
_cell_length_b     14.8279(16)
_cell_length_c     11.8422(12)
_cell_angle_alpha     90.00
_cell_angle_beta     115.022(2)
_cell_angle_gamma     90.00
_cell_volume     1858.4(3)
_cell_formula_units_Z     4
_cell_measurement_reflns_used     2142
_cell_measurement_theta_min     2.365
_cell_measurement_theta_max     25.299
_cell_measurement_temperature     298(2)
_exptl_crystal_description     block
_exptl_crystal_colour     colorless
_exptl_crystal_size_max     0.40
_exptl_crystal_size_mid     0.38
_exptl_crystal_size_min     0.23
_exptl_crystal_density_diffrn     1.220
_exptl_crystal_density_meas     ?
_exptl_crystal_density_method     'not measured'
_exptl_crystal_F_000     728
_exptl_absorpt_coefficient_mu     0.084
_exptl_absorpt_correction_type     multi-scan
_exptl_absorpt_process_details     '(SADABS; Bruker, 1998)'
_exptl_absorpt_correction_T_min     0.9673
_exptl_absorpt_correction_T_max     0.9810
_exptl_special_details
;
;
_diffrn_ambient_temperature     298(2)
_diffrn_radiation_type     MoK\a
_diffrn_radiation_wavelength     0.71073
_diffrn_radiation_source     'fine-focus sealed tube'
_diffrn_radiation_monochromator     graphite
_diffrn_measurement_device_type     'Bruker SMART CCD area-detector'
_diffrn_measurement_method     '\f and \w'
_diffrn_detector_area_resol_mean     ?
_diffrn_reflns_number     9104
_diffrn_reflns_av_R_equivalents     0.0336
_diffrn_reflns_av_sigmaI/netI     0.0428
_diffrn_reflns_theta_min     1.92
_diffrn_reflns_theta_max     25.01
_diffrn_reflns_theta_full     25.01
_diffrn_measured_fraction_theta_max     0.998
_diffrn_measured_fraction_theta_full     0.998
_diffrn_reflns_limit_h_min     -13
_diffrn_reflns_limit_h_max     13
_diffrn_reflns_limit_k_min     -17
_diffrn_reflns_limit_k_max     9
_diffrn_reflns_limit_l_min     -14
_diffrn_reflns_limit_l_max     14
_diffrn_standards_number     ?
_diffrn_standards_interval_count     ?
_diffrn_standards_interval_time     ?
_diffrn_standards_decay_%     ?
_refine_special_details
;
Refinement of <i>F</i>^2^ against ALL reflections. The weighted <i>R</i>-factor
<i>wR</i> and goodness of fit <i>S</i> are based on <i>F</i>^2^, conventional
<i>R</i>-factors <i>R</i> are based on <i>F</i>, with <i>F</i> set to zero for
negative <i>F</i>^2^. The threshold expression of <i>F</i>^2^ >
\s(<i>F</i>^2^) is used only for calculating <i>R</i>-factors(gt) <i>etc</i>.
and is not relevant to the choice of reflections for refinement.
<i>R</i>-factors based on <i>F</i>^2^ are statistically about twice as large
as those based on <i>F</i>, and <i>R</i>- factors based on ALL data will be
even larger.
;
_reflns_number_total     3262
_reflns_number_gt     1965
_reflns_threshold_expression     I>2\s(I)
_refine_ls_structure_factor_coef     Fsqd
_refine_ls_matrix_type     full
_refine_ls_R_factor_all     0.0897
_refine_ls_R_factor_gt     0.0413
_refine_ls_wR_factor_gt     0.0990
_refine_ls_wR_factor_ref     0.1300
_refine_ls_goodness_of_fit_ref     1.026
_refine_ls_restrained_S_all     1.026
_refine_ls_number_reflns     3262
_refine_ls_number_parameters     281
_refine_ls_number_restraints     0
_refine_ls_hydrogen_treatment     constr
_refine_ls_weighting_scheme     calc
_refine_ls_weighting_details
         'calc w=1/[\s^2^(Fo^2^)+(0.0557P)^2^+0.3901P] where P=(Fo^2^+2Fc^2^)/3'
_atom_sites_solution_hydrogens     geom
_atom_sites_solution_primary     direct
_atom_sites_solution_secondary     difmap
_refine_ls_shift/su_max     0.001
_refine_ls_shift/su_mean     0.000
_refine_diff_density_max     0.167
_refine_diff_density_min     -0.212
_refine_ls_extinction_method     none
_refine_ls_extinction_coef     ?
loop_
    _atom_type_symbol
    _atom_type_description
    _atom_type_scat_dispersion_real
    _atom_type_scat_dispersion_imag
    _atom_type_scat_source
    'C' 'C' 0.0033 0.0016
                         'International Tables Vol C Tables 4.2.6.8 and 6.1.1.4'
    'H' 'H' 0.0000 0.0000
                         'International Tables Vol C Tables 4.2.6.8 and 6.1.1.4'
    'N' 'N' 0.0061 0.0033
                         'International Tables Vol C Tables 4.2.6.8 and 6.1.1.4'
    'O' 'O' 0.0106 0.0060
                         'International Tables Vol C Tables 4.2.6.8 and 6.1.1.4'
_computing_data_collection     'SMART (Bruker, 1998)'
_computing_cell_refinement     'SAINT (Bruker, 1998)'
_computing_data_reduction     'SAINT (Bruker, 1998)'
_computing_structure_solution     'SHELXS97 (Sheldrick, 2008)'
_computing_structure_refinement     'SHELXL97 (Sheldrick, 2008)'
_computing_molecular_graphics     'SHELXTL (Sheldrick, 2008)'
_computing_publication_material     'SHELXTL (Sheldrick, 2008)'
loop_
    _atom_site_type_symbol
    _atom_site_label
    _atom_site_fract_x
    _atom_site_fract_y
    _atom_site_fract_z
    _atom_site_U_iso_or_equiv
    _atom_site_adp_type
    _atom_site_calc_flag
    _atom_site_refinement_flags
    _atom_site_occupancy
    _atom_site_disorder_assembly
    _atom_site_disorder_group
    O O1 0.51033(15) 0.18524(10) 0.24325(14) 0.0478(4) Uani d . 1 . .
    O O2 0.58111(16) 0.48802(10) 0.17050(14) 0.0519(5) Uani d . 1 . .
    H H2 0.5650 0.5192 0.1084 0.078 Uiso calc R 1 . .
    O O3 0.36199(16) 0.38438(11) 0.37082(15) 0.0565(5) Uani d . 1 . .
    N N1 0.45054(17) 0.24273(12) 0.04951(16) 0.0415(5) Uani d . 1 . .
    H H1 0.4223 0.1907 0.0181 0.050 Uiso calc R 1 . .
    N N2 0.47888(17) 0.39142(12) 0.00944(16) 0.0407(5) Uani d . 1 . .
    N N3 0.36553(17) 0.50839(13) 0.26475(16) 0.0436(5) Uani d . 1 . .
    H H3 0.4105 0.5496 0.2520 0.052 Uiso calc R 1 . .
    C C1 0.5061(2) 0.25152(15) 0.1789(2) 0.0366(5) Uani d . 1 . .
    C C2 0.5537(2) 0.33982(14) 0.22258(19) 0.0348(5) Uani d . 1 . .
    C C3 0.5389(2) 0.40604(15) 0.13651(19) 0.0369(5) Uani d . 1 . .
    C C4 0.4392(2) 0.31040(16) -0.0272(2) 0.0430(6) Uani d . 1 . .
    H H4 0.4004 0.2992 -0.1125 0.052 Uiso calc R 1 . .
    C C5 0.4234(2) 0.44262(15) 0.3448(2) 0.0414(6) Uani d . 1 . .
    C C6 0.5653(2) 0.44127(15) 0.4011(2) 0.0433(6) Uani d . 1 . .
    H H6A 0.5977 0.4429 0.4912 0.052 Uiso calc R 1 . .
    H H6B 0.5957 0.4945 0.3746 0.052 Uiso calc R 1 . .
    C C7 0.6153(2) 0.35575(14) 0.36151(19) 0.0385(5) Uani d . 1 A .
    H H7 0.5905 0.3047 0.3988 0.046 Uiso calc R 1 . .
    C C8 0.7589(2) 0.35570(16) 0.4198(2) 0.0493(6) Uani d . 1 . .
    C C9 0.822(3) 0.3612(18) 0.342(3) 0.059(4) Uani d P 0.51(3) A 1
    H H9 0.7759 0.3626 0.2559 0.071 Uiso calc PR 0.51(3) A 1
    C C9' 0.838(3) 0.382(2) 0.370(3) 0.069(5) Uani d P 0.49(3) A 2
    H H9' 0.8043 0.4040 0.2884 0.082 Uiso calc PR 0.49(3) A 2
    C C10 0.952(3) 0.3646(19) 0.392(3) 0.074(4) Uani d P 0.51(3) A 1
    H H10 0.9918 0.3698 0.3383 0.089 Uiso calc PR 0.51(3) A 1
    C C10' 0.970(3) 0.377(2) 0.437(2) 0.083(6) Uani d P 0.49(3) A 2
    H H10' 1.0222 0.3923 0.3991 0.100 Uiso calc PR 0.49(3) A 2
    C C11 1.025(4) 0.361(2) 0.517(3) 0.072(6) Uani d P 0.51(3) A 1
    C C11' 1.023(4) 0.350(3) 0.561(3) 0.080(8) Uani d P 0.49(3) A 2
    C C12 0.964(2) 0.3535(19) 0.596(2) 0.082(5) Uani d P 0.51(3) A 1
    H H12 1.0112 0.3506 0.6818 0.098 Uiso calc PR 0.51(3) A 1
    C C12' 0.943(3) 0.3240(16) 0.611(2) 0.084(5) Uani d P 0.49(3) A 2
    H H12' 0.9764 0.3037 0.6925 0.101 Uiso calc PR 0.49(3) A 2
    C C13 0.833(4) 0.351(2) 0.545(4) 0.070(6) Uani d P 0.51(3) A 1
    H H13 0.7942 0.3453 0.5991 0.084 Uiso calc PR 0.51(3) A 1
    C C13' 0.813(4) 0.327(2) 0.544(4) 0.070(5) Uani d P 0.49(3) A 2
    H H13' 0.7611 0.3088 0.5821 0.084 Uiso calc PR 0.49(3) A 2
    C C14 1.1676(18) 0.3628(15) 0.573(2) 0.110(5) Uani d P 0.51(3) A 1
    H H14A 1.1995 0.3023 0.5824 0.164 Uiso calc PR 0.51(3) A 1
    H H14B 1.1991 0.3914 0.6534 0.164 Uiso calc PR 0.51(3) A 1
    H H14C 1.1948 0.3960 0.5194 0.164 Uiso calc PR 0.51(3) A 1
    C C14' 1.1691(19) 0.3465(18) 0.635(2) 0.121(7) Uani d P 0.49(3) A 2
    H H14D 1.1905 0.3341 0.7209 0.181 Uiso calc PR 0.49(3) A 2
    H H14E 1.2045 0.4035 0.6277 0.181 Uiso calc PR 0.49(3) A 2
    H H14F 1.2024 0.2998 0.6011 0.181 Uiso calc PR 0.49(3) A 2
    C C15 0.2281(2) 0.51310(17) 0.1977(2) 0.0539(7) Uani d . 1 . .
    H H15 0.1881 0.5034 0.2546 0.065 Uiso calc R 1 . .
    C C16 0.1793(3) 0.4455(2) 0.0910(3) 0.0839(10) Uani d . 1 . .
    H H16A 0.2334 0.3927 0.1108 0.101 Uiso calc R 1 . .
    H H16B 0.0941 0.4264 0.0743 0.101 Uiso calc R 1 . .
    C C17 0.1810(3) 0.4946(3) -0.0198(3) 0.1004(12) Uani d . 1 . .
    H H17A 0.2484 0.4714 -0.0390 0.121 Uiso calc R 1 . .
    H H17B 0.1014 0.4860 -0.0921 0.121 Uiso calc R 1 . .
    C C18 0.2015(3) 0.5919(3) 0.0119(3) 0.0961(12) Uani d . 1 . .
    H H18A 0.1392 0.6282 -0.0534 0.115 Uiso calc R 1 . .
    H H18B 0.2851 0.6103 0.0221 0.115 Uiso calc R 1 . .
    C C19 0.1885(3) 0.60299(19) 0.1318(3) 0.0689(8) Uani d . 1 . .
    H H19A 0.1018 0.6169 0.1158 0.083 Uiso calc R 1 . .
    H H19B 0.2428 0.6510 0.1816 0.083 Uiso calc R 1 . .
loop_
    _atom_site_aniso_label
    _atom_site_aniso_U_11
    _atom_site_aniso_U_22
    _atom_site_aniso_U_33
    _atom_site_aniso_U_12
    _atom_site_aniso_U_13
    _atom_site_aniso_U_23
    N1 0.0550(12) 0.0301(10) 0.0396(11) -0.0049(9) 0.0201(9) -0.0058(9)
    N2 0.0532(12) 0.0373(11) 0.0322(10) -0.0031(9) 0.0187(9) -0.0019(8)
    N3 0.0434(12) 0.0401(11) 0.0451(11) 0.0029(9) 0.0167(9) 0.0092(9)
    O1 0.0608(11) 0.0341(9) 0.0479(10) 0.0002(8) 0.0222(8) 0.0041(7)
    O2 0.0760(12) 0.0353(9) 0.0387(9) -0.0096(8) 0.0189(8) 0.0005(7)
    O3 0.0634(12) 0.0471(10) 0.0624(11) 0.0063(9) 0.0300(9) 0.0180(9)
    C1 0.0384(13) 0.0360(13) 0.0370(13) 0.0040(10) 0.0176(10) -0.0014(10)
    C2 0.0396(13) 0.0326(12) 0.0320(12) 0.0015(10) 0.0150(10) -0.0005(10)
    C3 0.0435(13) 0.0342(13) 0.0324(13) -0.0015(10) 0.0155(11) -0.0039(10)
    C4 0.0534(15) 0.0426(15) 0.0342(13) -0.0021(12) 0.0196(11) -0.0062(11)
    C5 0.0538(15) 0.0362(13) 0.0349(13) 0.0062(12) 0.0195(11) -0.0003(11)
    C6 0.0509(15) 0.0420(14) 0.0310(12) 0.0038(11) 0.0114(11) -0.0028(10)
    C7 0.0445(14) 0.0340(12) 0.0323(12) 0.0025(10) 0.0116(10) 0.0012(10)
    C8 0.0484(15) 0.0392(14) 0.0495(16) 0.0021(12) 0.0102(13) -0.0047(12)
    C9 0.041(8) 0.064(9) 0.064(9) -0.007(6) 0.014(7) -0.012(6)
    C9' 0.049(7) 0.076(14) 0.062(11) -0.009(9) 0.007(8) 0.001(7)
    C10 0.047(9) 0.092(9) 0.070(13) -0.004(6) 0.013(10) -0.010(8)
    C10' 0.047(10) 0.108(12) 0.074(19) -0.011(7) 0.006(12) -0.012(11)
    C11 0.050(8) 0.084(9) 0.067(18) -0.003(6) 0.009(12) 0.005(13)
    C11' 0.054(10) 0.090(13) 0.071(18) 0.006(10) 0.003(12) -0.003(12)
    C12 0.054(10) 0.097(14) 0.068(9) -0.011(10) 0.000(7) -0.004(8)
    C12' 0.058(10) 0.081(11) 0.078(7) -0.006(7) -0.007(6) 0.014(7)
    C13 0.054(12) 0.078(15) 0.057(6) -0.006(9) 0.003(7) -0.004(10)
    C13' 0.054(12) 0.078(15) 0.058(6) -0.006(9) 0.003(7) -0.003(10)
    C14 0.056(5) 0.126(9) 0.106(13) 0.000(5) -0.005(9) 0.007(10)
    C14' 0.054(5) 0.150(14) 0.112(13) 0.000(7) -0.010(10) -0.010(12)
    C15 0.0443(15) 0.0508(16) 0.0633(17) 0.0038(12) 0.0195(13) 0.0137(13)
    C16 0.0547(19) 0.068(2) 0.097(3) -0.0028(16) 0.0014(17) -0.0018(19)
    C17 0.084(3) 0.133(4) 0.082(3) 0.023(2) 0.033(2) -0.003(2)
    C18 0.077(2) 0.119(3) 0.078(2) -0.004(2) 0.0194(19) 0.036(2)
    C19 0.0533(17) 0.0587(18) 0.083(2) 0.0101(14) 0.0174(15) 0.0209(16)
_geom_special_details
;
All e.s.d.'s (except the e.s.d. in the dihedral angle between two l.s. planes)
are estimated using the full covariance matrix. The cell e.s.d.'s are taken
into account individually in the estimation of e.s.d.'s in distances, angles
and torsion angles; correlations between e.s.d.'s in cell parameters are only
used when they are defined by crystal symmetry. An approximate (isotropic)
treatment of cell e.s.d.'s is used for estimating e.s.d.'s involving l.s.
planes.
;
loop_
    _geom_bond_atom_site_label_1
    _geom_bond_atom_site_label_2
    _geom_bond_site_symmetry_2
    _geom_bond_distance
    _geom_bond_publ_flag
    O1 C1 . 1.232(2) ?
    O2 C3 . 1.310(2) ?
    O2 H2 . 0.8200 ?
    O3 C5 . 1.242(3) ?
    N1 C4 . 1.322(3) ?
    N1 C1 . 1.395(3) ?
    N1 H1 . 0.8600 ?
    N2 C4 . 1.295(3) ?
    N2 C3 . 1.382(3) ?
    N3 C5 . 1.328(3) ?
    N3 C15 . 1.460(3) ?
    N3 H3 . 0.8600 ?
    C1 C2 . 1.431(3) ?
    C2 C3 . 1.373(3) ?
    C2 C7 . 1.510(3) ?
    C4 H4 . 0.9300 ?
    C5 C6 . 1.503(3) ?
    C6 C7 . 1.549(3) ?
    C6 H6A . 0.9700 ?
    C6 H6B . 0.9700 ?
    C7 C8 . 1.520(3) ?
    C7 H7 . 0.9800 ?
    C8 C9' . 1.35(4) ?
    C8 C13 . 1.37(4) ?
    C8 C13' . 1.40(4) ?
    C8 C9 . 1.41(3) ?
    C9 C10 . 1.38(5) ?
    C9 H9 . 0.9300 ?
    C10 C11 . 1.37(3) ?
    C10 H10 . 0.9300 ?
    C11 C12 . 1.39(4) ?
    C11 C14 . 1.51(4) ?
    C12 C13 . 1.39(5) ?
    C12 H12 . 0.9300 ?
    C13 H13 . 0.9300 ?
    C14 H14A . 0.9600 ?
    C14 H14B . 0.9600 ?
    C14 H14C . 0.9600 ?
    C9' C10' . 1.41(5) ?
    C9' H9' . 0.9300 ?
    C10' C11' . 1.38(3) ?
    C10' H10' . 0.9300 ?
    C11' C12' . 1.35(4) ?
    C11' C14' . 1.56(4) ?
    C12' C13' . 1.38(6) ?
    C12' H12' . 0.9300 ?
    C13' H13' . 0.9300 ?
    C14' H14D . 0.9600 ?
    C14' H14E . 0.9600 ?
    C14' H14F . 0.9600 ?
    C15 C19 . 1.515(3) ?
    C15 C16 . 1.523(4) ?
    C15 H15 . 0.9800 ?
    C16 C17 . 1.509(5) ?
    C16 H16A . 0.9700 ?
    C16 H16B . 0.9700 ?
    C17 C18 . 1.485(5) ?
    C17 H17A . 0.9700 ?
    C17 H17B . 0.9700 ?
    C18 C19 . 1.500(4) ?
    C18 H18A . 0.9700 ?
    C18 H18B . 0.9700 ?
    C19 H19A . 0.9700 ?
    C19 H19B . 0.9700 ?
loop_
    _geom_angle_atom_site_label_1
    _geom_angle_atom_site_label_2
    _geom_angle_atom_site_label_3
    _geom_angle_site_symmetry_1
    _geom_angle_site_symmetry_3
    _geom_angle
    _geom_angle_publ_flag
    C3 O2 H2 . . 109.5 ?
    C4 N1 C1 . . 123.31(19) ?
    C4 N1 H1 . . 118.3 ?
    C1 N1 H1 . . 118.3 ?
    C4 N2 C3 . . 117.10(19) ?
    C5 N3 C15 . . 122.2(2) ?
    C5 N3 H3 . . 118.9 ?
    C15 N3 H3 . . 118.9 ?
    O1 C1 N1 . . 118.9(2) ?
    O1 C1 C2 . . 126.8(2) ?
    N1 C1 C2 . . 114.31(19) ?
    C3 C2 C1 . . 118.59(19) ?
    C3 C2 C7 . . 123.34(18) ?
    C1 C2 C7 . . 118.06(18) ?
    O2 C3 C2 . . 121.54(19) ?
    O2 C3 N2 . . 115.58(18) ?
    C2 C3 N2 . . 122.88(19) ?
    N2 C4 N1 . . 123.8(2) ?
    N2 C4 H4 . . 118.1 ?
    N1 C4 H4 . . 118.1 ?
    O3 C5 N3 . . 121.0(2) ?
    O3 C5 C6 . . 121.7(2) ?
    N3 C5 C6 . . 117.3(2) ?
    C5 C6 C7 . . 111.29(18) ?
    C5 C6 H6A . . 109.4 ?
    C7 C6 H6A . . 109.4 ?
    C5 C6 H6B . . 109.4 ?
    C7 C6 H6B . . 109.4 ?
    H6A C6 H6B . . 108.0 ?
    C2 C7 C8 . . 114.88(19) ?
    C2 C7 C6 . . 112.99(17) ?
    C8 C7 C6 . . 110.36(18) ?
    C2 C7 H7 . . 105.9 ?
    C8 C7 H7 . . 105.9 ?
    C6 C7 H7 . . 105.9 ?
    C9' C8 C13 . . 104.8(18) ?
    C9' C8 C13' . . 118(2) ?
    C13 C8 C9 . . 116(2) ?
    C13' C8 C9 . . 125(2) ?
    C9' C8 C7 . . 129.0(14) ?
    C13 C8 C7 . . 124.3(17) ?
    C13' C8 C7 . . 113.3(17) ?
    C9 C8 C7 . . 119.2(12) ?
    C10 C9 C8 . . 121(2) ?
    C10 C9 H9 . . 119.6 ?
    C8 C9 H9 . . 119.6 ?
    C11 C10 C9 . . 122(3) ?
    C11 C10 H10 . . 119.0 ?
    C9 C10 H10 . . 119.0 ?
    C10 C11 C12 . . 118(3) ?
    C10 C11 C14 . . 123(3) ?
    C12 C11 C14 . . 119(2) ?
    C13 C12 C11 . . 120(3) ?
    C13 C12 H12 . . 120.1 ?
    C11 C12 H12 . . 120.1 ?
    C8 C13 C12 . . 123(3) ?
    C8 C13 H13 . . 118.5 ?
    C12 C13 H13 . . 118.5 ?
    C11 C14 H14A . . 109.5 ?
    C11 C14 H14B . . 109.5 ?
    H14A C14 H14B . . 109.5 ?
    C11 C14 H14C . . 109.5 ?
    H14A C14 H14C . . 109.5 ?
    H14B C14 H14C . . 109.5 ?
    C8 C9' C10' . . 121(3) ?
    C8 C9' H9' . . 119.3 ?
    C10' C9' H9' . . 119.3 ?
    C11' C10' C9' . . 121(3) ?
    C11' C10' H10' . . 119.7 ?
    C9' C10' H10' . . 119.7 ?
    C12' C11' C10' . . 118(3) ?
    C12' C11' C14' . . 123(2) ?
    C10' C11' C14' . . 120(2) ?
    C11' C12' C13' . . 123(3) ?
    C11' C12' H12' . . 118.7 ?
    C13' C12' H12' . . 118.7 ?
    C12' C13' C8 . . 120(3) ?
    C12' C13' H13' . . 119.9 ?
    C8 C13' H13' . . 119.9 ?
    C11' C14' H14D . . 109.5 ?
    C11' C14' H14E . . 109.5 ?
    H14D C14' H14E . . 109.5 ?
    C11' C14' H14F . . 109.5 ?
    H14D C14' H14F . . 109.5 ?
    H14E C14' H14F . . 109.5 ?
    N3 C15 C19 . . 110.4(2) ?
    N3 C15 C16 . . 111.1(2) ?
    C19 C15 C16 . . 103.1(2) ?
    N3 C15 H15 . . 110.7 ?
    C19 C15 H15 . . 110.7 ?
    C16 C15 H15 . . 110.7 ?
    C17 C16 C15 . . 105.4(3) ?
    C17 C16 H16A . . 110.7 ?
    C15 C16 H16A . . 110.7 ?
    C17 C16 H16B . . 110.7 ?
    C15 C16 H16B . . 110.7 ?
    H16A C16 H16B . . 108.8 ?
    C18 C17 C16 . . 108.0(3) ?
    C18 C17 H17A . . 110.1 ?
    C16 C17 H17A . . 110.1 ?
    C18 C17 H17B . . 110.1 ?
    C16 C17 H17B . . 110.1 ?
    H17A C17 H17B . . 108.4 ?
    C17 C18 C19 . . 106.0(3) ?
    C17 C18 H18A . . 110.5 ?
    C19 C18 H18A . . 110.5 ?
    C17 C18 H18B . . 110.5 ?
    C19 C18 H18B . . 110.5 ?
    H18A C18 H18B . . 108.7 ?
    C18 C19 C15 . . 105.1(3) ?
    C18 C19 H19A . . 110.7 ?
    C15 C19 H19A . . 110.7 ?
    C18 C19 H19B . . 110.7 ?
    C15 C19 H19B . . 110.7 ?
    H19A C19 H19B . . 108.8 ?
loop_
    _geom_torsion_atom_site_label_1
    _geom_torsion_atom_site_label_2
    _geom_torsion_atom_site_label_3
    _geom_torsion_atom_site_label_4
    _geom_torsion_site_symmetry_1
    _geom_torsion_site_symmetry_2
    _geom_torsion_site_symmetry_3
    _geom_torsion_site_symmetry_4
    _geom_torsion
    _geom_torsion_publ_flag
    C4 N1 C1 O1 . . . . 178.5(2) ?
    C4 N1 C1 C2 . . . . -1.8(3) ?
    O1 C1 C2 C3 . . . . -179.2(2) ?
    N1 C1 C2 C3 . . . . 1.2(3) ?
    O1 C1 C2 C7 . . . . -0.4(3) ?
    N1 C1 C2 C7 . . . . 179.93(18) ?
    C1 C2 C3 O2 . . . . -179.52(19) ?
    C7 C2 C3 O2 . . . . 1.8(3) ?
    C1 C2 C3 N2 . . . . 0.7(3) ?
    C7 C2 C3 N2 . . . . -178.0(2) ?
    C4 N2 C3 O2 . . . . 178.1(2) ?
    C4 N2 C3 C2 . . . . -2.1(3) ?
    C3 N2 C4 N1 . . . . 1.5(3) ?
    C1 N1 C4 N2 . . . . 0.5(3) ?
    C15 N3 C5 O3 . . . . -3.8(3) ?
    C15 N3 C5 C6 . . . . 175.70(19) ?
    O3 C5 C6 C7 . . . . 63.5(3) ?
    N3 C5 C6 C7 . . . . -115.9(2) ?
    C3 C2 C7 C8 . . . . -80.4(3) ?
    C1 C2 C7 C8 . . . . 100.9(2) ?
    C3 C2 C7 C6 . . . . 47.4(3) ?
    C1 C2 C7 C6 . . . . -131.3(2) ?
    C5 C6 C7 C2 . . . . 50.0(2) ?
    C5 C6 C7 C8 . . . . -179.86(19) ?
    C2 C7 C8 C9' . . . . 31.9(16) ?
    C6 C7 C8 C9' . . . . -97.3(16) ?
    C2 C7 C8 C13 . . . . -166.3(17) ?
    C6 C7 C8 C13 . . . . 64.5(18) ?
    C2 C7 C8 C13' . . . . -150.5(16) ?
    C6 C7 C8 C13' . . . . 80.4(16) ?
    C2 C7 C8 C9 . . . . 13.8(13) ?
    C6 C7 C8 C9 . . . . -115.4(13) ?
    C9' C8 C9 C10 . . . . 50(8) ?
    C13 C8 C9 C10 . . . . -2(3) ?
    C13' C8 C9 C10 . . . . -20(3) ?
    C7 C8 C9 C10 . . . . 177.6(19) ?
    C8 C9 C10 C11 . . . . 2(4) ?
    C9 C10 C11 C12 . . . . 0(5) ?
    C9 C10 C11 C14 . . . . 179(3) ?
    C10 C11 C12 C13 . . . . 0(5) ?
    C14 C11 C12 C13 . . . . -180(3) ?
    C9' C8 C13 C12 . . . . -13(3) ?
    C13' C8 C13 C12 . . . . 126(14) ?
    C9 C8 C13 C12 . . . . 2(4) ?
    C7 C8 C13 C12 . . . . -178(2) ?
    C11 C12 C13 C8 . . . . -1(5) ?
    C13 C8 C9' C10' . . . . 16(3) ?
    C13' C8 C9' C10' . . . . 3(3) ?
    C9 C8 C9' C10' . . . . -118(10) ?
    C7 C8 C9' C10' . . . . -179.8(17) ?
    C8 C9' C10' C11' . . . . -4(5) ?
    C9' C10' C11' C12' . . . . 4(5) ?
    C9' C10' C11' C14' . . . . -179(2) ?
    C10' C11' C12' C13' . . . . -2(5) ?
    C14' C11' C12' C13' . . . . -179(3) ?
    C11' C12' C13' C8 . . . . 1(5) ?
    C9' C8 C13' C12' . . . . -1(4) ?
    C13 C8 C13' C12' . . . . -47(10) ?
    C9 C8 C13' C12' . . . . 18(4) ?
    C7 C8 C13' C12' . . . . -179(2) ?
    C5 N3 C15 C19 . . . . 169.8(2) ?
    C5 N3 C15 C16 . . . . -76.5(3) ?
    N3 C15 C16 C17 . . . . -89.0(3) ?
    C19 C15 C16 C17 . . . . 29.2(3) ?
    C15 C16 C17 C18 . . . . -12.2(4) ?
    C16 C17 C18 C19 . . . . -10.0(4) ?
    C17 C18 C19 C15 . . . . 28.6(3) ?
    N3 C15 C19 C18 . . . . 83.0(3) ?
    C16 C15 C19 C18 . . . . -35.7(3) ?
loop_
    _geom_hbond_atom_site_label_D
    _geom_hbond_atom_site_label_H
    _geom_hbond_atom_site_label_A
    _geom_hbond_site_symmetry_A
    _geom_hbond_distance_DH
    _geom_hbond_distance_HA
    _geom_hbond_distance_DA
    _geom_hbond_angle_DHA
    _geom_hbond_publ_flag
    N1 H1 O3 4_565 0.86 1.93 2.692(3) 147 yes
    O2 H2 N2 3_665 0.82 1.83 2.639(3) 167 yes
    N3 H3 O1 2_655 0.86 2.20 3.017(3) 158 yes
