# Supplementary material for: N-Cyclo­pentyl-3-(4-hydr­oxy-6-oxo-1,6-dihydro­pyrimidin-5-yl)-3-p-tolyl­propanamide
Source: Acta Crystallogr Sect E Struct Rep Online. 2009 Feb 6;65(Pt 3):o488. doi: 10.1107/S1600536809001391 (PMC2968560; doi:10.1107/S1600536809001391)
Supplement: Supplementary file 2 [file e-65-0o488-Isup2.hkl]

# 
# h,k,l, Fc-squared, Fo-squared, sigma(Fo-squared) and status flag 
# 
data_I
_shelx_title ' 080325d in P2(1)/c' 
_shelx_refln_list_code          4 
_shelx_F_calc_maximum      153.51 
_exptl_crystal_F_000       728.00 
_reflns_d_resolution_high  0.8406 
 
loop_ 
 _symmetry_equiv_pos_as_xyz 
 'x, y, z' 
 '-x, y+1/2, -z+1/2' 
 '-x, -y, -z' 
 'x, -y-1/2, z-1/2' 
 
_cell_length_a    11.6798 
_cell_length_b    14.8279 
_cell_length_c    11.8422 
_cell_angle_alpha  90.000 
_cell_angle_beta  115.022 
_cell_angle_gamma  90.000 
 
_shelx_F_squared_multiplier     1.000 
 
loop_ 
 _refln_index_h 
 _refln_index_k 
 _refln_index_l 
 _refln_F_squared_calc 
 _refln_F_squared_meas 
 _refln_F_squared_sigma 
 _refln_observed_status 
   1   0   0    23565.03    21635.42    167.64 o 
   2   0   0     8073.92     8102.75     57.64 o 
   3   0   0    21932.15    21453.01    365.09 o 
   4   0   0      993.29     1049.60     22.25 o 
   5   0   0     9114.85     9815.61     76.86 o 
   6   0   0      438.28      487.89     13.19 o 
   7   0   0      130.38      137.80      9.03 o 
   8   0   0      292.24      295.38     12.71 o 
   9   0   0       58.69       55.25     19.46 o 
  10   0   0       90.57       65.14      9.49 o 
  11   0   0       70.19       56.52      9.68 o 
  12   0   0        0.01        6.18     12.36 o 
   1   1   0     2757.87     2560.57     17.05 o 
   2   1   0     1933.81     1731.97     12.33 o 
   3   1   0      372.12      343.04      5.77 o 
   4   1   0       48.49       47.90      3.40 o 
   5   1   0      209.47      268.85     10.72 o 
   6   1   0      278.85      272.72      7.25 o 
   7   1   0        6.11       -0.12      3.22 o 
   8   1   0        0.32       -5.51      3.67 o 
   9   1   0        0.11       -0.42      3.98 o 
  10   1   0       24.00       16.84      4.91 o 
  11   1   0       11.96       13.46      6.06 o 
  12   1   0       20.74       22.47      6.66 o 
   0   2   0     3127.51     2925.83     29.87 o 
   1   2   0       56.08       50.66      2.63 o 
   2   2   0     6293.07     6204.99     37.98 o 
   3   2   0      179.95      189.72      4.07 o 
   4   2   0     2710.05     2751.48     26.32 o 
   5   2   0     2936.14     2999.44     27.20 o 
   6   2   0      352.85      317.97      9.07 o 
   7   2   0        2.91       -1.52      3.42 o 
   8   2   0       56.26       61.67      8.93 o 
   9   2   0       25.84       17.57      5.57 o 
  10   2   0        0.36       -0.04      4.71 o 
  11   2   0        7.51       -5.40      5.06 o 
  12   2   0        0.37       -1.76      5.25 o 
   1   3   0     2001.91     1815.36     13.84 o 
   2   3   0        1.46        0.28      1.85 o 
   3   3   0      142.41      130.25      4.56 o 
   4   3   0     1796.67     1674.78     18.44 o 
   5   3   0     1031.95     1045.05     12.66 o 
   6   3   0       10.71        6.57      3.68 o 
   7   3   0       49.70       51.14      6.01 o 
   8   3   0        0.55       -5.80      4.03 o 
   9   3   0       26.23       25.87      5.98 o 
  10   3   0       27.01       23.15      6.23 o 
  11   3   0        6.17        4.91      7.51 o 
  12   3   0       11.88        8.58      6.06 o 
   0   4   0     7268.81     7501.18     55.03 o 
   1   4   0     5243.03     4882.32     36.47 o 
   2   4   0       93.49       75.64      4.40 o 
   3   4   0        3.01        0.98      2.02 o 
   4   4   0      181.55      188.63      5.95 o 
   5   4   0      168.79      186.94      5.31 o 
   6   4   0      715.13      664.02     12.87 o 
   7   4   0       35.86       37.71      5.69 o 
   8   4   0        1.65        0.27      6.82 o 
   9   4   0       81.50       77.41      7.81 o 
  10   4   0       34.89       36.95      6.82 o 
  11   4   0       33.88       29.11      6.71 o 
  12   4   0       12.53       13.81      6.27 o 
   1   5   0     1659.96     1623.49     14.49 o 
   2   5   0      575.43      553.24      7.81 o 
   3   5   0       30.95       38.66      3.51 o 
   4   5   0      473.60      532.97      9.61 o 
   5   5   0      245.53      234.14      7.42 o 
   6   5   0        0.06        0.96      3.53 o 
   7   5   0       64.29       75.11      6.80 o 
   8   5   0       20.40       17.70      5.75 o 
   9   5   0        4.41       -2.42      6.24 o 
  10   5   0       15.59       22.81      6.16 o 
  11   5   0        9.97        2.54      5.47 o 
  12   5   0        0.43       -1.64      5.60 o 
   0   6   0     2817.81     2654.97     25.35 o 
   1   6   0      321.37      283.47      5.06 o 
   2   6   0      186.40      216.10      5.85 o 
   3   6   0      521.47      614.70      9.56 o 
   4   6   0      117.77      123.99      5.43 o 
   5   6   0      730.36      750.54     22.84 o 
   6   6   0      101.39      122.60     10.15 o 
   7   6   0        0.01       -1.72      3.93 o 
   8   6   0       31.59       30.11      6.04 o 
   9   6   0        7.61        4.09      7.21 o 
  10   6   0       23.45       27.33      6.52 o 
  11   6   0        4.76       14.30      8.35 o 
   1   7   0       60.42       78.82      3.78 o 
   2   7   0     2069.44     2205.70     17.31 o 
   3   7   0      586.73      533.44     12.21 o 
   4   7   0        6.57        5.17      2.96 o 
   5   7   0       97.96       98.61      7.21 o 
   6   7   0        2.91        1.17      3.68 o 
   7   7   0       46.12       58.55      6.61 o 
   8   7   0       97.32      106.74     11.35 o 
   9   7   0      103.84      136.99     15.05 o 
  10   7   0        0.82       -3.36      6.73 o 
  11   7   0        0.03       -7.81      6.94 o 
   0   8   0     2977.91     2903.06     29.22 o 
   1   8   0        1.14       -3.14      2.09 o 
   2   8   0      179.34      202.15      5.00 o 
   3   8   0      142.97      141.90      5.10 o 
   4   8   0       22.56       23.05      5.14 o 
   5   8   0      151.96      150.48      6.47 o 
   6   8   0      141.13      155.89     22.22 o 
   7   8   0      300.61      328.34     14.34 o 
   8   8   0      207.06      186.77     11.91 o 
   9   8   0       24.95       13.78      8.53 o 
  10   8   0        6.64        1.81      7.63 o 
  11   8   0        0.65       -9.82      6.55 o 
   1   9   0      283.45      290.65      5.99 o 
   2   9   0      164.13      187.03      9.57 o 
   3   9   0       11.09        0.43      3.52 o 
   4   9   0        1.70        1.75      4.97 o 
   5   9   0        4.70       -0.77      5.08 o 
   6   9   0      154.21      158.63     10.39 o 
   7   9   0      295.01      302.11     14.32 o 
   8   9   0       31.11       28.63      8.34 o 
   9   9   0        0.00       -8.25      6.17 o 
  10   9   0       10.79       -0.29      7.99 o 
   0  10   0        5.61       10.04      7.25 o 
   1  10   0      149.29      137.14      6.27 o 
   2  10   0       23.34       28.24      4.74 o 
   3  10   0        5.82        0.45      3.76 o 
   4  10   0       11.41       20.00      6.02 o 
   5  10   0       19.27       12.71      6.51 o 
   6  10   0       49.04       50.91      8.85 o 
   7  10   0      175.79      169.36     11.39 o 
   8  10   0        9.57       11.43      7.84 o 
   9  10   0        2.05       -5.45      7.03 o 
  10  10   0        3.95        7.92      8.64 o 
   1  11   0        2.82        2.95      5.58 o 
   2  11   0       69.50       79.37      8.87 o 
   3  11   0       12.16        7.98      5.02 o 
   4  11   0       15.46       12.08      5.12 o 
   5  11   0        0.49       -4.83      5.50 o 
   6  11   0       28.91       19.01      7.45 o 
   7  11   0        0.91       -5.68     10.54 o 
   8  11   0       22.47        8.42      8.37 o 
   9  11   0       35.57       43.43     10.30 o 
   0  12   0      321.87      306.90     18.82 o 
   1  12   0      297.96      279.34     13.13 o 
   2  12   0      129.20      137.40     11.41 o 
   3  12   0      179.59      151.96     10.87 o 
   4  12   0       72.69       84.85     10.81 o 
   5  12   0        4.55        2.76      6.03 o 
   6  12   0        0.92       -6.20      6.03 o 
   7  12   0        1.82       -9.15      6.10 o 
   8  12   0        2.75       -2.99      7.64 o 
   9  12   0       10.23        5.56      7.68 o 
   1  13   0       65.17       83.54     10.10 o 
   2  13   0        0.34       -4.29      5.41 o 
   3  13   0        4.53        4.21      6.28 o 
   4  13   0       52.95       49.88     15.36 o 
   5  13   0        0.05       -8.24      7.51 o 
   6  13   0        7.72       -0.33      7.20 o 
   7  13   0       15.43       -0.13     10.37 o 
   8  13   0        3.32      -12.38     11.51 o 
   0  14   0       24.22       18.86     10.09 o 
   1  14   0      178.59      154.05     12.66 o 
   2  14   0      240.66      225.88     15.67 o 
   3  14   0      254.72      281.10     14.79 o 
   4  14   0      122.55      143.15     29.56 o 
   5  14   0      215.21      196.80     26.14 o 
   6  14   0      115.33      149.73     16.17 o 
   7  14   0       23.20       30.75     18.60 o 
   1  15   0      285.89      282.56     14.89 o 
   2  15   0      264.43      270.94     21.80 o 
   3  15   0      110.57      116.72     20.10 o 
   4  15   0      154.96      138.69     13.71 o 
   5  15   0       27.50       25.40     11.73 o 
   6  15   0        2.49       -1.06      7.80 o 
   0  16   0      214.72      207.57     19.78 o 
   1  16   0      157.46      138.30     13.04 o 
   2  16   0       78.77       72.50     21.46 o 
   3  16   0       13.52        1.82      7.36 o 
   4  16   0        0.02       -9.14      6.10 o 
   5  16   0        0.17       -8.00      6.63 o 
   1  17   0       10.18        3.93      7.17 o 
   2  17   0        3.02       -3.77      6.27 o 
   3  17   0        2.22       -7.84      6.84 o 
 -12   1   1        0.67       -2.43      5.03 o 
 -11   1   1       39.62       52.60      8.11 o 
 -10   1   1       21.63       20.96      5.00 o 
  -9   1   1       81.19       83.69      6.83 o 
  -8   1   1      539.59      582.47     11.81 o 
  -7   1   1      216.27      240.75     11.32 o 
  -6   1   1     1485.51     1558.49     16.54 o 
  -5   1   1     2073.84     2130.78     15.97 o 
  -4   1   1     2298.57     2288.05     15.55 o 
  -3   1   1    14761.27    14663.08    135.19 o 
  -2   1   1      602.40      510.60      5.47 o 
  -1   1   1       27.93       27.98      1.27 o 
   0   1   1       21.21       12.68      1.13 o 
   1   1   1     2401.02     2445.31     17.16 o 
   2   1   1     1090.96      961.94      9.17 o 
   3   1   1     1520.01     1509.04     13.17 o 
   4   1   1        9.71       15.46      3.48 o 
   5   1   1      172.85      115.88      5.13 o 
   6   1   1      377.34      365.24     10.32 o 
   7   1   1        1.59        0.60      3.49 o 
   8   1   1        8.32       -0.29      4.82 o 
   9   1   1        0.08       -2.78      4.16 o 
  10   1   1       93.07      109.08      8.07 o 
  11   1   1        1.29        7.02      5.96 o 
  12   1   1        2.89        0.35      5.83 o 
 -12   2   1        1.83        0.64      5.22 o 
 -11   2   1       72.20       63.44      7.92 o 
 -10   2   1       58.70       62.35      7.47 o 
  -9   2   1       11.58        8.12      5.07 o 
  -8   2   1       90.52       93.23      7.67 o 
  -7   2   1       91.69      104.01      7.13 o 
  -6   2   1      209.48      206.58      6.07 o 
  -5   2   1       23.47       28.88      3.09 o 
  -4   2   1      561.72      518.94      7.40 o 
  -3   2   1       24.19       41.06      4.47 o 
  -2   2   1      110.15       66.03      2.83 o 
  -1   2   1     5109.51     5154.44     78.05 o 
   0   2   1     2726.35     2798.60     24.74 o 
   1   2   1     2195.41     2125.40     15.83 o 
   2   2   1      313.80      290.83      5.87 o 
   3   2   1     1070.87     1068.21     17.89 o 
   4   2   1      916.84      947.13     15.23 o 
   5   2   1     1435.06     1490.33     26.93 o 
   6   2   1      379.50      410.31     12.47 o 
   7   2   1       87.83      106.63      8.01 o 
   8   2   1        5.84       -2.45      6.18 o 
   9   2   1       78.55       70.52      8.06 o 
  10   2   1      103.29       98.36      9.33 o 
  11   2   1        2.36       -0.60      5.30 o 
  12   2   1       40.04       47.30      8.56 o 
 -12   3   1       10.04        2.35      5.73 o 
 -11   3   1        8.39        4.32      5.51 o 
 -10   3   1        9.76        9.21      5.28 o 
  -9   3   1       33.71       34.94      6.33 o 
  -8   3   1        0.21        4.62      4.42 o 
  -7   3   1       74.75       66.17      6.19 o 
  -6   3   1      885.62      923.91     11.91 o 
  -5   3   1     1394.12     1479.10     17.22 o 
  -4   3   1      409.26      398.18      7.84 o 
  -3   3   1       18.85       14.31      8.78 o 
  -2   3   1     1451.87     1437.72     15.47 o 
  -1   3   1    17555.68    16924.10    134.31 o 
   0   3   1    13591.28    13671.48    144.88 o 
   1   3   1      906.14      941.32      9.70 o 
   2   3   1      875.43      824.94     10.03 o 
   3   3   1       90.12      112.35     22.12 o 
   4   3   1      220.35      267.27      7.28 o 
   5   3   1     1562.58     1587.63     28.78 o 
   6   3   1       11.74       14.77      8.28 o 
   7   3   1       15.20       12.38      4.84 o 
   8   3   1        8.94        0.63      4.52 o 
   9   3   1      357.50      346.23     12.42 o 
  10   3   1        0.68       -3.41      6.03 o 
  11   3   1        1.28       -4.54      5.71 o 
 -12   4   1       10.46        3.02      6.15 o 
 -11   4   1        7.54       -2.77      5.05 o 
 -10   4   1       14.32        9.01      5.33 o 
  -9   4   1       53.53       63.87      7.54 o 
  -8   4   1       26.61       12.01      4.79 o 
  -7   4   1        4.26       -1.27      4.28 o 
  -6   4   1      412.24      402.50     12.29 o 
  -5   4   1        6.32        2.70      2.64 o 
  -4   4   1       16.44       26.88      3.31 o 
  -3   4   1      650.07      646.74      8.74 o 
  -2   4   1     1268.55     1180.13     32.37 o 
  -1   4   1       11.79       16.38      3.77 o 
   0   4   1     3529.95     3563.18     22.32 o 
   1   4   1     3012.71     2941.34     21.51 o 
   2   4   1     2676.26     2848.06     27.28 o 
   3   4   1      751.54      691.93     12.58 o 
   4   4   1      379.55      348.21      9.97 o 
   5   4   1      159.45      158.98      6.64 o 
   6   4   1        4.29       -0.41      3.63 o 
   7   4   1       34.78       42.06      5.94 o 
   8   4   1        5.33       -3.08      4.78 o 
   9   4   1        3.36       -6.02      4.58 o 
  10   4   1        0.24       -4.91      6.40 o 
  11   4   1        1.98        7.51      5.86 o 
 -12   5   1        4.13      -13.76      9.46 o 
 -11   5   1        0.38       -1.22      4.90 o 
 -10   5   1       98.44      101.02      9.01 o 
  -9   5   1      231.85      201.27      9.52 o 
  -8   5   1       99.24      100.45      9.56 o 
  -7   5   1      255.44      256.41      9.01 o 
  -6   5   1       76.58       77.98      5.80 o 
  -5   5   1      577.15      597.46      9.29 o 
  -4   5   1      205.14      213.00      6.00 o 
  -3   5   1      192.73      213.23      5.07 o 
  -2   5   1      201.11      173.64      6.65 o 
  -1   5   1       23.52       20.21      2.91 o 
   0   5   1       74.08       58.04      2.91 o 
   1   5   1        2.45        5.13      1.82 o 
   2   5   1      279.06      284.34      6.25 o 
   3   5   1     1886.97     2009.30     19.51 o 
   4   5   1      913.23      923.05     13.64 o 
   5   5   1      184.99      177.04      7.04 o 
   6   5   1      178.82      181.89      7.80 o 
   7   5   1       40.19       40.93      6.14 o 
   8   5   1       66.67       69.54      9.21 o 
   9   5   1       88.87      101.71      9.24 o 
  10   5   1        1.72       -4.58      6.47 o 
  11   5   1       17.38       17.62      7.10 o 
 -12   6   1       16.71       15.37      8.50 o 
 -11   6   1        1.57       -0.39      7.16 o 
 -10   6   1       23.50       23.53      6.42 o 
  -9   6   1       74.12       68.35      8.88 o 
  -8   6   1      235.03      213.29      9.33 o 
  -7   6   1      139.43      127.29     11.00 o 
  -6   6   1      137.54      138.84      7.04 o 
  -5   6   1      503.28      445.25      9.42 o 
  -4   6   1        3.05        2.33      2.48 o 
  -3   6   1      181.68      182.53      5.79 o 
  -2   6   1       19.97       18.97      4.04 o 
  -1   6   1       19.86       33.71      3.56 o 
   0   6   1     1210.44     1246.30     10.95 o 
   1   6   1     1130.96     1177.08     11.28 o 
   2   6   1       19.15       13.34      2.76 o 
   3   6   1        0.45        0.40      2.60 o 
   4   6   1      139.53      143.54      6.09 o 
   5   6   1       27.36       27.38      4.57 o 
   6   6   1       28.04       30.66      5.28 o 
   7   6   1      466.28      461.52     12.60 o 
   8   6   1      169.76      170.73      9.48 o 
   9   6   1        7.94        6.78      5.48 o 
  10   6   1       13.94       11.22      6.52 o 
  11   6   1        7.07        6.06      6.24 o 
 -11   7   1        0.05       -7.14      6.56 o 
 -10   7   1        3.89        2.36      7.32 o 
  -9   7   1      254.04      244.30     13.67 o 
  -8   7   1      391.17      385.22     15.41 o 
  -7   7   1       37.72       48.98      6.98 o 
  -6   7   1      110.56      116.93     18.50 o 
  -5   7   1      377.42      354.09      9.88 o 
  -4   7   1      237.30      262.38      8.41 o 
  -3   7   1      551.58      565.70      8.18 o 
  -2   7   1       57.95       65.37      4.88 o 
  -1   7   1     1628.32     1508.12     12.58 o 
   0   7   1     1077.58     1074.30     11.68 o 
   1   7   1      480.96      473.40      7.78 o 
   2   7   1      147.71      142.41      5.13 o 
   3   7   1       86.69       85.44      4.83 o 
   4   7   1      529.05      529.87     10.59 o 
   5   7   1       10.29        9.90      3.77 o 
   6   7   1      301.74      290.98      9.56 o 
   7   7   1       68.03       86.31      7.98 o 
   8   7   1       63.98       76.93      8.02 o 
   9   7   1        0.03       -3.42      7.15 o 
  10   7   1        7.90       10.36      9.20 o 
  11   7   1       14.17        9.98      8.91 o 
 -11   8   1        1.09       -0.31      7.74 o 
 -10   8   1       42.52       35.60      9.70 o 
  -9   8   1        1.10        1.23     12.91 o 
  -8   8   1       34.16       36.68      8.45 o 
  -7   8   1       55.30       48.17      8.53 o 
  -6   8   1      377.63      381.25     14.04 o 
  -5   8   1      180.01      192.01     16.56 o 
  -4   8   1       27.76       22.10      5.86 o 
  -3   8   1        1.31        2.68      3.97 o 
  -2   8   1       12.40       14.54      3.61 o 
  -1   8   1     1404.97     1318.39     11.88 o 
   0   8   1       17.85       23.83      2.83 o 
   1   8   1      294.00      258.93      5.78 o 
   2   8   1       39.56       43.90      3.68 o 
   3   8   1       83.26       91.02      5.10 o 
   4   8   1      240.00      247.36      9.93 o 
   5   8   1       27.04       26.24      4.76 o 
   6   8   1        0.03       -3.16      4.25 o 
   7   8   1      101.42      146.30     12.52 o 
   8   8   1       68.94       60.30      9.80 o 
   9   8   1        0.26       -2.07      7.18 o 
  10   8   1        8.03        0.77      7.96 o 
 -11   9   1        5.67      -10.77      9.92 o 
 -10   9   1        5.89       -9.29      6.75 o 
  -9   9   1       40.22       33.23     11.79 o 
  -8   9   1      164.10      167.13     18.58 o 
  -7   9   1        6.31        4.93      6.77 o 
  -6   9   1       45.69       37.80     12.74 o 
  -5   9   1       33.42       33.55      7.35 o 
  -4   9   1      337.35      365.88     12.64 o 
  -3   9   1      704.46      725.22     13.72 o 
  -2   9   1        0.42       -1.89      3.27 o 
  -1   9   1        1.91       -1.22      3.61 o 
   0   9   1      805.15      831.09     10.02 o 
   1   9   1      493.69      507.95     11.76 o 
   2   9   1      314.35      332.23      7.09 o 
   3   9   1      132.89      134.18      5.76 o 
   4   9   1       39.27       48.11      7.38 o 
   5   9   1      162.00      172.10     12.48 o 
   6   9   1      177.88      182.85     11.47 o 
   7   9   1       30.71       43.05      8.55 o 
   8   9   1       17.17       14.50      7.90 o 
   9   9   1       19.57       14.32      8.29 o 
  10   9   1       12.33       13.48      8.90 o 
 -10  10   1       25.68       25.73      9.83 o 
  -9  10   1      112.69      126.41     13.60 o 
  -8  10   1       12.20       11.20      7.93 o 
  -7  10   1       16.63        5.38      7.49 o 
  -6  10   1       53.48       70.25      9.60 o 
  -5  10   1        7.86        1.49      6.99 o 
  -4  10   1       22.96       25.38      5.53 o 
  -3  10   1       67.64       71.09      6.55 o 
  -2  10   1        0.21       -4.16      3.47 o 
  -1  10   1        1.31       -1.66      3.50 o 
   0  10   1       90.27       93.34      5.75 o 
   1  10   1       84.52       95.95      8.86 o 
   2  10   1      207.92      225.53      8.14 o 
   3  10   1       39.56       52.96      6.23 o 
   4  10   1        6.94       10.31      5.75 o 
   5  10   1       17.51       18.01      6.67 o 
   6  10   1       44.35       38.51      8.17 o 
   7  10   1       22.77       10.13      7.93 o 
   8  10   1       25.93       14.84      8.17 o 
   9  10   1       21.95       16.77      9.55 o 
 -10  11   1       68.51       62.45     11.38 o 
  -9  11   1       93.91       96.05     12.31 o 
  -8  11   1       52.05       50.73     10.35 o 
  -7  11   1        9.11       11.89      7.72 o 
  -6  11   1       31.86       26.95      7.40 o 
  -5  11   1       30.37       26.58      7.21 o 
  -4  11   1       93.30      118.82     11.05 o 
  -3  11   1      219.49      210.50      9.04 o 
  -2  11   1      191.87      183.35      7.97 o 
  -1  11   1       17.47       16.23      8.10 o 
   0  11   1     1423.54     1337.52     25.37 o 
   1  11   1      579.72      574.61     16.83 o 
   2  11   1       41.71       36.54      7.77 o 
   3  11   1        8.89        4.03      8.02 o 
   4  11   1        8.94        2.35      4.67 o 
   5  11   1      198.82      178.60     10.90 o 
   6  11   1      195.86      197.07     12.15 o 
   7  11   1       35.38       21.20      8.29 o 
   8  11   1        2.02        4.48      8.33 o 
   9  11   1        0.39       -8.61      7.89 o 
  -9  12   1        0.01       -8.51      8.23 o 
  -8  12   1        0.37       -8.79      5.86 o 
  -7  12   1        0.65       -5.26      9.02 o 
  -6  12   1      121.84      126.86     12.35 o 
  -5  12   1       86.02       98.36     11.39 o 
  -4  12   1       52.70       46.80      9.00 o 
  -3  12   1       12.41       11.56      6.89 o 
  -2  12   1        0.70       -0.12      6.56 o 
  -1  12   1      442.54      439.78     15.83 o 
   0  12   1      457.51      470.82     15.98 o 
   1  12   1       10.27        2.02      5.81 o 
   2  12   1        0.14       -7.14      5.73 o 
   3  12   1      239.00      239.10     13.36 o 
   4  12   1        9.61        6.75      7.18 o 
   5  12   1        2.99        0.48     10.10 o 
   6  12   1       86.09       78.85     15.61 o 
   7  12   1      113.98      112.22     12.35 o 
   8  12   1        6.27       -3.71      7.20 o 
  -8  13   1        3.85       -1.45      7.81 o 
  -7  13   1       27.02       -2.21     10.92 o 
  -6  13   1       26.38       18.43      8.62 o 
  -5  13   1       37.92       30.13      8.32 o 
  -4  13   1        4.53       -0.60      9.80 o 
  -3  13   1        2.56      -13.31      8.87 o 
  -2  13   1        5.09        0.92     10.40 o 
  -1  13   1        0.76        2.00      6.55 o 
   0  13   1      104.05      136.72     13.00 o 
   1  13   1      114.46      108.71     11.39 o 
   2  13   1      171.29      156.06     11.85 o 
   3  13   1      212.49      224.78     13.20 o 
   4  13   1      213.45      217.74     13.20 o 
   5  13   1       37.60       36.77      9.33 o 
   6  13   1       11.92        2.21      8.57 o 
   7  13   1        1.95       -9.08      9.37 o 
  -8  14   1        7.35       -2.49     12.79 o 
  -7  14   1       86.80       87.77     17.51 o 
  -6  14   1       40.15       44.90      9.94 o 
  -5  14   1        6.75        4.93      7.36 o 
  -4  14   1       32.54       23.94      7.87 o 
  -3  14   1        0.25       -6.97      5.60 o 
  -2  14   1       74.69       89.62     11.00 o 
  -1  14   1        9.81        3.90      6.29 o 
   0  14   1        3.24       -2.92      6.02 o 
   1  14   1      162.58      169.04     12.79 o 
   2  14   1      167.18      161.18     12.27 o 
   3  14   1      138.55      161.65     17.40 o 
   4  14   1      264.56      277.61     29.70 o 
   5  14   1      203.16      208.62     14.95 o 
   6  14   1       14.92        4.32     11.14 o 
   7  14   1        9.08       -3.12      7.95 o 
  -6  15   1       21.33       13.64     10.35 o 
  -5  15   1        3.33       -1.73      6.90 o 
  -4  15   1       15.27        7.51      6.98 o 
  -3  15   1       25.57       31.35      8.40 o 
  -2  15   1       44.48       36.31      8.56 o 
  -1  15   1        5.16        2.77      6.31 o 
   0  15   1       47.97       35.70     11.22 o 
   1  15   1        5.48       -1.47      9.81 o 
   2  15   1        8.72        4.60      7.14 o 
   3  15   1        2.97       -6.75      6.68 o 
   4  15   1        0.30        7.10      7.43 o 
   5  15   1        9.95       -8.41      7.30 o 
   6  15   1        8.66        4.65      9.78 o 
  -5  16   1        1.81       -9.65      6.44 o 
  -4  16   1        0.64       -7.92      6.93 o 
  -3  16   1        4.15        2.68      7.32 o 
  -2  16   1       19.87       12.32      7.76 o 
  -1  16   1       14.05        1.18      7.37 o 
   0  16   1        0.01       -4.60      6.26 o 
   1  16   1       14.41        8.09      6.84 o 
   2  16   1        5.54        5.31      7.79 o 
   3  16   1        1.09       -7.67      6.85 o 
   4  16   1        0.04       -9.89      6.59 o 
  -3  17   1        9.23       -1.16      7.01 o 
  -2  17   1       90.96       87.57     13.55 o 
  -1  17   1      120.34      138.86     23.80 o 
   0  17   1        1.97       -8.94      5.96 o 
   1  17   1        2.15       -7.76      5.98 o 
   2  17   1        0.35       -0.43      7.68 o 
 -13   0   2       16.91       19.42     17.93 o 
 -12   0   2        4.34        1.06      6.18 o 
 -11   0   2       36.79       45.44      8.76 o 
 -10   0   2       35.82       45.55      8.21 o 
  -9   0   2        0.00        0.58      5.68 o 
  -8   0   2      232.08      250.45     11.65 o 
  -7   0   2      786.28      807.31     17.54 o 
  -6   0   2      762.77      843.52     16.55 o 
  -5   0   2      394.33      357.91      8.24 o 
  -4   0   2      117.29      123.61      5.15 o 
  -3   0   2    10346.32     9859.61     60.07 o 
  -2   0   2     6363.65     6366.97     39.96 o 
  -1   0   2    22582.61    21389.74    262.87 o 
   0   0   2     2736.08     2538.76     23.93 o 
   1   0   2      352.87      408.49      6.22 o 
   2   0   2     8457.08     8645.57     54.41 o 
   3   0   2      860.91      837.35     10.75 o 
   4   0   2     1386.51     1494.85     15.95 o 
   5   0   2      553.94      526.45     13.58 o 
   6   0   2       89.51      113.23      9.18 o 
   7   0   2       76.41       87.75      9.50 o 
   8   0   2      637.56      604.64     26.48 o 
   9   0   2       16.41       17.76      7.12 o 
  10   0   2        0.94        0.87      7.31 o 
  11   0   2       13.18        4.32      7.41 o 
 -13   1   2        0.17       -4.53      5.29 o 
 -12   1   2        0.50       -1.74      5.15 o 
 -11   1   2        5.96        2.42      4.68 o 
 -10   1   2       16.50       11.56      4.49 o 
  -9   1   2       89.60       86.18      6.73 o 
  -8   1   2       25.27       24.89      4.58 o 
  -7   1   2      334.36      321.27      9.30 o 
  -6   1   2     2891.70     2992.07     21.35 o 
  -5   1   2     4960.99     4910.23     28.31 o 
  -4   1   2     7108.03     7056.79     35.68 o 
  -3   1   2    11945.08    11772.87     99.55 o 
  -2   1   2     9921.26     9806.96     53.43 o 
  -1   1   2       10.07       17.82      2.05 o 
   0   1   2        8.83       17.71      1.59 o 
   1   1   2      154.00      175.54      7.28 o 
   2   1   2        0.40       -1.34      1.34 o 
   3   1   2       82.43       78.16      3.70 o 
   4   1   2        0.16       -0.84      2.44 o 
   5   1   2       21.59       23.64      2.58 o 
   6   1   2       67.89       68.07      5.57 o 
   7   1   2      287.11      255.51      8.60 o 
   8   1   2      157.67      155.23      8.08 o 
   9   1   2       27.95       17.55      6.34 o 
  10   1   2        6.76        6.93      6.02 o 
  11   1   2        4.45        5.77      6.50 o 
 -13   2   2        8.42       13.11      6.70 o 
 -12   2   2       12.14        8.42      5.84 o 
 -11   2   2        5.46        1.63      5.21 o 
 -10   2   2      102.50       93.63      8.38 o 
  -9   2   2      212.52      206.73      9.36 o 
  -8   2   2        0.15        0.39      4.01 o 
  -7   2   2       24.55       16.18      3.61 o 
  -6   2   2     1702.74     1748.50     17.22 o 
  -5   2   2     1680.52     1642.21     21.15 o 
  -4   2   2     1801.11     1703.90     14.64 o 
  -3   2   2     7204.49     6999.69     66.19 o 
  -2   2   2     2871.05     3081.03     26.58 o 
  -1   2   2      375.81      332.25      5.14 o 
   0   2   2      653.12      578.07      7.00 o 
   1   2   2      450.47      383.14      6.42 o 
   2   2   2     1244.80     1079.47     12.28 o 
   3   2   2       38.57       49.70      4.34 o 
   4   2   2      209.66      209.83      6.87 o 
   5   2   2      432.50      475.79     10.91 o 
   6   2   2      260.97      230.86      8.66 o 
   7   2   2      193.71      186.01      8.70 o 
   8   2   2       32.33       36.50      6.73 o 
   9   2   2       70.54       69.54     10.01 o 
  10   2   2       76.74       73.93      9.01 o 
  11   2   2        5.96        3.16      6.30 o 
 -13   3   2        2.94        0.89      5.86 o 
 -12   3   2        0.07       -2.59      5.56 o 
 -11   3   2        0.52       -7.05      4.70 o 
 -10   3   2       29.55       20.36      6.08 o 
  -9   3   2        5.07       -5.27      4.52 o 
  -8   3   2       10.93       25.39      5.45 o 
  -7   3   2      102.10      112.42      5.96 o 
  -6   3   2       12.71        6.85      2.75 o 
  -5   3   2        0.10        0.08      2.26 o 
  -4   3   2       61.24       52.28      3.39 o 
  -3   3   2       56.60       59.63      3.98 o 
  -2   3   2      529.56      530.77      9.97 o 
  -1   3   2     1853.89     1742.29     12.08 o 
   0   3   2     5750.90     5865.07     31.34 o 
   1   3   2      519.91      523.14      7.73 o 
   2   3   2       18.60       18.18      3.14 o 
   3   3   2      106.60      116.94      5.04 o 
   4   3   2      233.46      213.03      7.00 o 
   5   3   2      567.64      561.59     11.93 o 
   6   3   2       48.01       51.97      6.07 o 
   7   3   2       18.47       11.99      5.24 o 
   8   3   2        0.01       -4.05      5.00 o 
   9   3   2       14.94       13.06      6.34 o 
  10   3   2       23.00       23.80      6.92 o 
  11   3   2       18.28       18.92      8.98 o 
 -12   4   2        0.83       -5.62      5.34 o 
 -11   4   2       45.32       52.51      7.68 o 
 -10   4   2        4.38        0.49      5.10 o 
  -9   4   2      209.49      211.41      9.46 o 
  -8   4   2     1497.69     1486.68     21.66 o 
  -7   4   2      467.62      450.89      9.31 o 
  -6   4   2      589.55      549.62      9.43 o 
  -5   4   2       34.43       39.80      5.23 o 
  -4   4   2        8.53        7.35      2.24 o 
  -3   4   2       56.63       47.48      3.32 o 
  -2   4   2     1426.75     1481.52     24.62 o 
  -1   4   2     1560.42     1482.43     12.55 o 
   0   4   2     4031.59     4141.52     28.16 o 
   1   4   2     1186.99     1267.97     15.60 o 
   2   4   2      448.84      498.32      9.10 o 
   3   4   2       99.34       89.60      4.63 o 
   4   4   2      817.72      859.84     38.73 o 
   5   4   2       65.12       69.56      7.90 o 
   6   4   2       19.14       20.26      5.01 o 
   7   4   2      164.13      160.15     10.26 o 
   8   4   2        0.02       -4.88      4.74 o 
   9   4   2        0.14       -3.26      5.06 o 
  10   4   2       20.72       15.25      6.69 o 
  11   4   2       44.68       60.67     11.61 o 
 -12   5   2        2.66        1.21      7.90 o 
 -11   5   2        7.24       10.91      5.66 o 
 -10   5   2       30.93       28.81      6.29 o 
  -9   5   2      136.80      130.36     12.52 o 
  -8   5   2      262.59      279.85     11.52 o 
  -7   5   2      230.34      211.48      6.96 o 
  -6   5   2        2.08        1.93      2.64 o 
  -5   5   2       58.61       60.46      3.86 o 
  -4   5   2       22.12       32.51      4.34 o 
  -3   5   2      176.49      227.93      4.77 o 
  -2   5   2      735.94      773.96     26.22 o 
  -1   5   2     1512.64     1395.20     14.57 o 
   0   5   2      888.51      940.46     10.94 o 
   1   5   2        8.83       13.70      2.67 o 
   2   5   2        0.10        0.02      2.41 o 
   3   5   2      203.86      211.86      6.69 o 
   4   5   2        0.26       -3.14      2.68 o 
   5   5   2       45.16       44.50      5.23 o 
   6   5   2      151.77      146.79      9.23 o 
   7   5   2      305.50      275.16     10.51 o 
   8   5   2       96.99      105.23      9.16 o 
   9   5   2       23.94       22.90      7.13 o 
  10   5   2        0.06       -8.20      5.46 o 
  11   5   2        0.04       -2.97      8.59 o 
 -12   6   2        2.48        3.87      9.58 o 
 -11   6   2        0.55       -4.96      6.84 o 
 -10   6   2        4.24       -6.42      6.95 o 
  -9   6   2       25.51       23.69      5.90 o 
  -8   6   2       48.87       48.62      7.21 o 
  -7   6   2       13.22       12.69      3.91 o 
  -6   6   2      109.81      110.28      5.21 o 
  -5   6   2       20.25       19.28      3.46 o 
  -4   6   2      179.66      195.38      5.38 o 
  -3   6   2       21.21       19.87      7.20 o 
  -2   6   2      843.07      921.47     12.62 o 
  -1   6   2     2380.47     2657.02     23.81 o 
   0   6   2     2157.51     2456.94     17.87 o 
   1   6   2     3044.70     3373.11     27.44 o 
   2   6   2       78.29       91.08      5.99 o 
   3   6   2      579.51      561.17     12.89 o 
   4   6   2      196.39      192.95      8.60 o 
   5   6   2       20.67       19.71      4.57 o 
   6   6   2        0.65       -4.45      4.20 o 
   7   6   2      271.43      282.83     10.81 o 
   8   6   2        5.19       -1.80      5.14 o 
   9   6   2      198.33      225.23     11.10 o 
  10   6   2       17.22       11.39      6.79 o 
 -12   7   2        7.93        4.31     12.09 o 
 -11   7   2       42.27       35.21      9.73 o 
 -10   7   2        8.42        7.25      6.76 o 
  -9   7   2       52.60       47.28     11.22 o 
  -8   7   2       15.38       20.74      7.87 o 
  -7   7   2       21.25       23.95      5.22 o 
  -6   7   2       35.58       25.74      4.49 o 
  -5   7   2      422.05      420.06     17.20 o 
  -4   7   2      489.41      496.24      7.97 o 
  -3   7   2      290.57      297.98      9.97 o 
  -2   7   2      562.61      605.63     10.78 o 
  -1   7   2      556.27      553.15      9.95 o 
   0   7   2      145.11      128.02      4.11 o 
   1   7   2     2149.24     2308.33     18.66 o 
   2   7   2      914.87      938.63     13.17 o 
   3   7   2      230.35      268.72      7.66 o 
   4   7   2      410.62      438.15     10.41 o 
   5   7   2      245.38      256.83      8.87 o 
   6   7   2      287.40      267.84     10.29 o 
   7   7   2      118.34      120.79      8.87 o 
   8   7   2        0.94       -1.55      5.16 o 
   9   7   2       69.50       71.98      9.82 o 
  10   7   2       17.96       23.56      9.13 o 
 -11   8   2        1.13      -10.22      6.81 o 
 -10   8   2        7.99        0.28      8.04 o 
  -9   8   2        7.22       -1.00      6.98 o 
  -8   8   2       15.45        9.99      8.10 o 
  -7   8   2        9.74       19.93      7.02 o 
  -6   8   2      177.11      156.25      9.71 o 
  -5   8   2       13.84       13.00      5.45 o 
  -4   8   2      375.37      367.29     12.20 o 
  -3   8   2      600.95      567.87     11.59 o 
  -2   8   2     1637.23     1572.61     18.81 o 
  -1   8   2       51.91       58.96      4.85 o 
   0   8   2        1.70       -1.42      2.04 o 
   1   8   2       42.79       60.52      4.11 o 
   2   8   2       25.68       35.28      3.63 o 
   3   8   2       47.00       56.37      5.23 o 
   4   8   2      563.67      578.09     12.00 o 
   5   8   2      639.12      641.88     13.57 o 
   6   8   2       22.26       18.31      5.43 o 
   7   8   2        0.03       -2.29      4.81 o 
   8   8   2        0.25       -8.54      7.63 o 
   9   8   2        4.12       -2.89      7.28 o 
  10   8   2        1.71       -3.42      8.72 o 
 -11   9   2        3.49        2.81      7.72 o 
 -10   9   2       12.15        7.04      7.92 o 
  -9   9   2        0.62       -8.49      6.47 o 
  -8   9   2       55.79       62.12      9.50 o 
  -7   9   2       62.29       60.12      9.20 o 
  -6   9   2        9.09       11.14      6.18 o 
  -5   9   2        0.27       -0.08      4.89 o 
  -4   9   2       43.36       47.46      7.24 o 
  -3   9   2      155.26      174.49      7.44 o 
  -2   9   2      369.37      376.99      9.64 o 
  -1   9   2      419.23      424.87      9.93 o 
   0   9   2        1.02       -3.11      2.07 o 
   1   9   2        6.91        5.50      2.71 o 
   2   9   2      132.54      152.59      8.87 o 
   3   9   2       19.61       10.52      3.80 o 
   4   9   2       42.24       43.74      6.40 o 
   5   9   2        3.90        5.94      6.39 o 
   6   9   2       92.20      106.59     10.99 o 
   7   9   2       51.10       59.71      9.73 o 
   8   9   2       18.70        8.27      7.30 o 
   9   9   2        1.52       -9.86      6.57 o 
 -11  10   2        0.39      -10.88      7.43 o 
 -10  10   2       39.65       28.10      9.01 o 
  -9  10   2       39.48       17.99      8.56 o 
  -8  10   2       21.91       17.92      7.89 o 
  -7  10   2       10.71       18.77      7.73 o 
  -6  10   2        0.70       -5.93      5.47 o 
  -5  10   2      115.61      116.26     10.61 o 
  -4  10   2      132.85      136.30     13.09 o 
  -3  10   2      676.12      672.52     15.15 o 
  -2  10   2      616.19      627.35     12.83 o 
  -1  10   2      403.45      375.04      9.77 o 
   0  10   2       79.86       79.95      5.75 o 
   1  10   2       87.54       95.19      6.59 o 
   2  10   2      142.98      145.01      6.99 o 
   3  10   2       51.01       54.30      9.27 o 
   4  10   2       42.02       51.76      7.80 o 
   5  10   2        4.00       -3.99      5.53 o 
   6  10   2        0.21        0.54      7.78 o 
   7  10   2        1.24       -3.26      6.57 o 
   8  10   2       10.87       24.07     11.83 o 
   9  10   2       13.88       15.74     19.81 o 
 -10  11   2        2.43       -1.89      7.95 o 
  -9  11   2        0.91      -10.19      6.79 o 
  -8  11   2        0.01      -10.38      6.92 o 
  -7  11   2      197.44      203.44     12.42 o 
  -6  11   2      420.15      458.87     17.05 o 
  -5  11   2       15.76       13.15      5.71 o 
  -4  11   2        0.48        3.14      4.86 o 
  -3  11   2       52.26       49.82      6.10 o 
  -2  11   2       26.07       31.91      9.62 o 
  -1  11   2      289.63      259.84      8.70 o 
   0  11   2      154.22      137.32      9.85 o 
   1  11   2        4.05        0.25      5.35 o 
   2  11   2        0.01       -7.74      5.16 o 
   3  11   2       21.12       23.53      7.76 o 
   4  11   2       60.33       58.75      9.36 o 
   5  11   2        0.54       -5.12      5.88 o 
   6  11   2       82.45       88.63     14.54 o 
   7  11   2       15.39       24.25      8.26 o 
   8  11   2        0.20       -4.08      7.48 o 
  -9  12   2        1.33      -10.10      7.30 o 
  -8  12   2       44.01       48.54     10.26 o 
  -7  12   2        2.59       -1.92      6.88 o 
  -6  12   2        1.36        1.80      5.63 o 
  -5  12   2        6.04       -2.47      5.21 o 
  -4  12   2       11.96       14.15      5.59 o 
  -3  12   2       13.91       21.34      7.05 o 
  -2  12   2      163.68      164.04     11.21 o 
  -1  12   2       69.74       80.68      9.50 o 
   0  12   2      142.16      154.73     10.30 o 
   1  12   2      173.17      163.78     10.94 o 
   2  12   2       17.38        1.81      6.52 o 
   3  12   2       23.35       22.74      7.81 o 
   4  12   2       64.31       91.12     14.08 o 
   5  12   2       42.60       49.49      9.46 o 
   6  12   2        9.85        8.10     12.40 o 
   7  12   2       51.87       52.76     15.76 o 
   8  12   2        4.98       -4.98      7.77 o 
  -9  13   2        7.72       -5.01     10.98 o 
  -8  13   2       19.92       18.77      9.01 o 
  -7  13   2        7.76        7.81      6.61 o 
  -6  13   2        2.81        3.38      6.86 o 
  -5  13   2       98.71      103.08     11.41 o 
  -4  13   2      139.92      132.75     12.08 o 
  -3  13   2      218.20      199.41     12.42 o 
  -2  13   2     1053.02     1121.88     36.74 o 
  -1  13   2     1048.49     1008.92     24.14 o 
   0  13   2      588.49      586.21     19.82 o 
   1  13   2      216.22      229.19     21.93 o 
   2  13   2       17.32       13.31     10.80 o 
   3  13   2       55.42       25.31      7.90 o 
   4  13   2       67.53       65.18     12.74 o 
   5  13   2      110.87      110.15     28.30 o 
   6  13   2      141.69      148.83     14.29 o 
   7  13   2       13.20        4.61     12.01 o 
  -8  14   2        3.86       -0.89      8.46 o 
  -7  14   2       39.46       44.88     10.46 o 
  -6  14   2       76.63       69.89     10.75 o 
  -5  14   2       21.62       23.06      8.37 o 
  -4  14   2       85.45      108.00     11.55 o 
  -3  14   2        3.13        0.55      6.28 o 
  -2  14   2       30.22       26.66      7.85 o 
  -1  14   2      163.44      143.80     12.35 o 
   0  14   2       19.93       27.52      7.93 o 
   1  14   2        0.58       -8.37      5.70 o 
   2  14   2        9.53       -4.78      6.45 o 
   3  14   2        8.62       -3.89      6.52 o 
   4  14   2       21.22       25.74     11.77 o 
   5  14   2       20.06       28.92      9.57 o 
   6  14   2        0.07        0.46      7.78 o 
  -7  15   2      123.00      117.72     16.33 o 
  -6  15   2       83.12       80.29     12.29 o 
  -5  15   2       74.72       73.17     11.32 o 
  -4  15   2      109.15      100.26     11.82 o 
  -3  15   2        9.64       -0.02      6.67 o 
  -2  15   2       65.16       65.20      9.93 o 
  -1  15   2       46.11       40.63      8.67 o 
   0  15   2       14.23        4.25      7.05 o 
   1  15   2       10.30        0.50      6.20 o 
   2  15   2        5.07       -2.88      6.71 o 
   3  15   2       27.58       28.61      9.04 o 
   4  15   2       12.36        1.37      8.15 o 
   5  15   2        0.28        7.49      7.47 o 
  -5  16   2       57.90       53.47     21.53 o 
  -4  16   2       25.34       18.71      8.89 o 
  -3  16   2        1.14       -8.68      6.28 o 
  -2  16   2       11.04        4.55      6.99 o 
  -1  16   2        1.26       -3.73      7.01 o 
   0  16   2        4.48       -2.58      6.22 o 
   1  16   2        3.78        8.15      7.19 o 
   2  16   2        0.70       -2.76      6.72 o 
   3  16   2        0.22      -10.77      7.18 o 
   4  16   2        0.65       -4.29      8.32 o 
  -3  17   2        9.26       -5.66      7.93 o 
  -2  17   2       30.70       23.29      8.88 o 
  -1  17   2       45.81       33.34      9.52 o 
   0  17   2        2.77       -9.14      6.77 o 
   1  17   2        0.45       -6.29      6.70 o 
   2  17   2        0.40      -13.27     10.52 o 
 -13   1   3        3.74        4.58      6.09 o 
 -12   1   3       11.13        9.82      5.81 o 
 -11   1   3       19.90       24.89      5.40 o 
 -10   1   3        6.69       -0.53      4.33 o 
  -9   1   3      552.27      575.92     12.32 o 
  -8   1   3       18.22       19.08      4.28 o 
  -7   1   3       28.02       25.50      3.60 o 
  -6   1   3      366.19      326.70      6.74 o 
  -5   1   3      302.70      289.42      5.72 o 
  -4   1   3      164.20      159.32      3.94 o 
  -3   1   3      575.37      500.87      6.55 o 
  -2   1   3      721.33      628.75      6.63 o 
  -1   1   3     1769.04     1807.60     13.21 o 
   0   1   3     1296.80     1325.39     10.09 o 
   1   1   3      115.13       93.73      4.54 o 
   2   1   3      697.62      610.51      7.28 o 
   3   1   3      127.33      140.45      3.76 o 
   4   1   3      372.98      414.93     15.70 o 
   5   1   3      130.71      112.91      5.40 o 
   6   1   3      149.59      141.15      6.64 o 
   7   1   3      146.43      153.30      8.03 o 
   8   1   3        0.69       -5.07      3.85 o 
   9   1   3        2.99       -0.34      5.41 o 
  10   1   3       10.70        8.47      6.20 o 
  11   1   3        0.94        0.20      6.46 o 
 -13   2   3        4.50        1.06      5.84 o 
 -12   2   3        0.80       -0.99      5.49 o 
 -11   2   3        1.86       -1.41      5.24 o 
 -10   2   3        2.59       -0.34      4.83 o 
  -9   2   3      113.80      127.25      8.41 o 
  -8   2   3     1561.43     1573.37     25.82 o 
  -7   2   3      862.41      783.51     12.11 o 
  -6   2   3      538.60      508.80      9.20 o 
  -5   2   3      671.83      661.09     14.51 o 
  -4   2   3     1655.78     1681.10     15.45 o 
  -3   2   3      324.54      333.02      7.30 o 
  -2   2   3     2658.98     2656.74     29.00 o 
  -1   2   3     4703.04     4895.91     35.60 o 
   0   2   3     1365.91     1447.65     12.02 o 
   1   2   3      930.62      913.82      9.76 o 
   2   2   3      375.69      377.40      6.67 o 
   3   2   3      473.94      486.05      8.10 o 
   4   2   3      385.66      415.85     10.49 o 
   5   2   3        3.67        7.34      3.98 o 
   6   2   3      396.27      387.78     16.56 o 
   7   2   3        6.56       -2.31      4.82 o 
   8   2   3       10.42       -0.24      6.10 o 
   9   2   3        0.02       -6.79      5.00 o 
  10   2   3        5.78       12.23      7.20 o 
 -13   3   3       27.61       24.65     10.87 o 
 -12   3   3       38.46       33.10      7.32 o 
 -11   3   3       58.96       53.82     10.40 o 
 -10   3   3        0.53       -3.67      5.05 o 
  -9   3   3       34.31       24.04      6.00 o 
  -8   3   3       14.00       13.17      4.25 o 
  -7   3   3       57.11       62.41      4.94 o 
  -6   3   3        0.00        1.97      2.69 o 
  -5   3   3       62.71       77.92      4.46 o 
  -4   3   3      106.11      124.35      4.36 o 
  -3   3   3      179.92      189.43      4.56 o 
  -2   3   3       21.15       29.39      2.58 o 
  -1   3   3      323.31      326.05      4.67 o 
   0   3   3     1479.38     1447.40     16.15 o 
   1   3   3     2003.75     2024.93     18.19 o 
   2   3   3      557.28      571.00     18.58 o 
   3   3   3       28.14       31.48      3.97 o 
   4   3   3       82.49       84.38      5.90 o 
   5   3   3      130.22      134.58      6.85 o 
   6   3   3      187.29      189.42      8.45 o 
   7   3   3       14.62        1.67      5.20 o 
   8   3   3      108.79      119.97      9.56 o 
   9   3   3        1.40       -3.17      5.48 o 
  10   3   3        0.30        3.70      6.48 o 
 -13   4   3        9.20        1.71      7.56 o 
 -12   4   3        0.96       -6.22      5.82 o 
 -11   4   3       22.47       17.74      6.94 o 
 -10   4   3       80.77       75.91      8.10 o 
  -9   4   3       46.24       52.27      6.99 o 
  -8   4   3      682.51      665.82     12.21 o 
  -7   4   3      529.43      532.05     10.16 o 
  -6   4   3      224.78      210.69      6.39 o 
  -5   4   3      464.84      422.58      7.72 o 
  -4   4   3      356.82      332.19      6.46 o 
  -3   4   3      867.41      817.65      9.13 o 
  -2   4   3     1138.56     1074.83     20.43 o 
  -1   4   3       76.25       68.09      2.93 o 
   0   4   3     2381.65     2403.42     17.12 o 
   1   4   3        6.74        5.53      2.42 o 
   2   4   3       71.61       68.62      4.77 o 
   3   4   3      256.23      244.79      8.90 o 
   4   4   3      106.72      102.21      5.73 o 
   5   4   3      604.88      579.67     12.90 o 
   6   4   3        5.18        4.10      4.74 o 
   7   4   3       78.11       74.81      7.98 o 
   8   4   3      178.78      170.72      9.64 o 
   9   4   3       57.60       65.87     13.92 o 
  10   4   3       53.44       77.62     10.05 o 
 -13   5   3        1.15        2.65      8.15 o 
 -12   5   3       14.77        9.40      7.78 o 
 -11   5   3       11.02       -3.79      5.31 o 
 -10   5   3        9.36        4.13      5.26 o 
  -9   5   3       11.55        1.77      5.01 o 
  -8   5   3       13.51       14.17      4.97 o 
  -7   5   3      112.45      117.57      5.92 o 
  -6   5   3       47.02       54.02      4.46 o 
  -5   5   3       38.28       47.82      3.79 o 
  -4   5   3      242.41      216.97      5.29 o 
  -3   5   3       41.79       33.47      2.78 o 
  -2   5   3      603.66      578.44      9.39 o 
  -1   5   3       58.51       45.32      3.66 o 
   0   5   3     1059.31     1085.29     13.58 o 
   1   5   3     2824.22     3116.96     25.71 o 
   2   5   3      349.17      368.74      8.42 o 
   3   5   3       14.85       15.19      3.61 o 
   4   5   3       29.34       36.79      4.88 o 
   5   5   3      250.40      255.00      9.08 o 
   6   5   3      157.82      145.31      9.20 o 
   7   5   3        0.41       -4.15      4.75 o 
   8   5   3      127.17      131.16     12.46 o 
   9   5   3        3.86        6.17      6.22 o 
  10   5   3       23.74       26.60      7.75 o 
 -12   6   3        8.71        7.66      8.20 o 
 -11   6   3       12.27       10.07      7.86 o 
 -10   6   3        2.04       -3.68      5.80 o 
  -9   6   3       57.58       74.94     10.41 o 
  -8   6   3      526.15      529.07     12.94 o 
  -7   6   3      109.74      103.55      5.91 o 
  -6   6   3       20.99       12.54      3.25 o 
  -5   6   3       30.10       45.53      3.78 o 
  -4   6   3      243.77      244.84      6.93 o 
  -3   6   3      937.14      970.43     16.83 o 
  -2   6   3        5.83        1.87      2.63 o 
  -1   6   3       79.16       65.68      3.17 o 
   0   6   3       65.51       69.06      4.23 o 
   1   6   3       28.41       32.30      3.35 o 
   2   6   3       31.55       36.07      4.10 o 
   3   6   3      194.78      144.98      6.45 o 
   4   6   3       11.90       20.63      4.42 o 
   5   6   3       57.80       67.80      6.72 o 
   6   6   3      130.23      139.64      9.39 o 
   7   6   3        7.94        3.03      6.59 o 
   8   6   3       17.21       28.71      8.55 o 
   9   6   3       33.19       29.92      8.22 o 
  10   6   3       65.27       82.34     18.64 o 
 -12   7   3        0.85       -8.22      7.05 o 
 -11   7   3       22.76       19.80      8.50 o 
 -10   7   3       10.22       -4.98      6.49 o 
  -9   7   3      337.69      345.39     15.53 o 
  -8   7   3       16.91       16.18      7.20 o 
  -7   7   3       18.91       14.08      5.03 o 
  -6   7   3       30.63       46.68      5.87 o 
  -5   7   3       58.46       56.55      4.07 o 
  -4   7   3      584.61      650.42     15.14 o 
  -3   7   3      534.81      635.01     11.71 o 
  -2   7   3      628.53      620.74     11.09 o 
  -1   7   3      351.68      356.56      8.48 o 
   0   7   3       61.19       65.13      3.77 o 
   1   7   3      825.15      874.65     11.15 o 
   2   7   3       25.33       31.18      4.41 o 
   3   7   3      135.08      150.27      6.60 o 
   4   7   3       19.95       21.46      4.80 o 
   5   7   3      323.57      322.49     16.43 o 
   6   7   3     1061.38     1110.41     53.40 o 
   7   7   3      234.43      222.28     19.98 o 
   8   7   3       71.39       88.26     21.00 o 
   9   7   3       25.98       25.89      7.59 o 
 -12   8   3        0.32       -2.55      8.00 o 
 -11   8   3       15.47        3.05      7.42 o 
 -10   8   3       31.03       27.89      9.01 o 
  -9   8   3       50.13       62.89     10.09 o 
  -8   8   3        2.87       -1.22      6.75 o 
  -7   8   3        0.87       -2.74      4.50 o 
  -6   8   3       24.89       27.65      5.48 o 
  -5   8   3        8.69        3.86      5.22 o 
  -4   8   3       83.79       85.30      7.89 o 
  -3   8   3       88.80       99.86      6.08 o 
  -2   8   3      675.64      643.76     11.86 o 
  -1   8   3       27.77       12.33      2.32 o 
   0   8   3        0.49       -1.32      2.07 o 
   1   8   3        3.40       -1.17      2.42 o 
   2   8   3      128.93      137.38      5.39 o 
   3   8   3       87.72       83.46      6.36 o 
   4   8   3       34.18       34.44      5.89 o 
   5   8   3       27.21       34.92      6.00 o 
   6   8   3       40.54       52.37     11.97 o 
   7   8   3       93.32       91.81      8.80 o 
   8   8   3       49.06       49.89     14.12 o 
   9   8   3       42.79       48.93     11.45 o 
 -11   9   3       29.88       44.95     10.07 o 
 -10   9   3        0.77        0.74      6.88 o 
  -9   9   3       51.41       42.89      9.08 o 
  -8   9   3       68.78       67.75      9.84 o 
  -7   9   3      355.12      396.98     12.54 o 
  -6   9   3      333.33      331.70     40.86 o 
  -5   9   3       84.74       90.01      9.45 o 
  -4   9   3        9.44        5.06      4.30 o 
  -3   9   3        0.27       -3.24      3.70 o 
  -2   9   3      226.60      206.22      7.65 o 
  -1   9   3        0.03       -0.43      3.29 o 
   0   9   3       26.31       36.29      4.70 o 
   1   9   3      153.33      144.23      5.31 o 
   2   9   3        0.01        2.37      3.05 o 
   3   9   3       20.48       25.35      4.71 o 
   4   9   3       17.35       20.44      5.01 o 
   5   9   3       63.70       70.90     12.13 o 
   6   9   3      217.37      229.24     13.07 o 
   7   9   3        1.86       -6.09      6.82 o 
   8   9   3       27.44       37.77     29.32 o 
   9   9   3        4.63       -6.89      8.32 o 
 -11  10   3        0.03      -11.74      7.83 o 
 -10  10   3       25.90       21.59      8.65 o 
  -9  10   3        0.00       -6.37      7.28 o 
  -8  10   3       32.84       34.38      9.11 o 
  -7  10   3        0.13       -0.54      4.99 o 
  -6  10   3       92.12      101.82     16.98 o 
  -5  10   3      142.35      156.64     11.13 o 
  -4  10   3      136.03      135.87      9.26 o 
  -3  10   3      325.60      282.11     10.00 o 
  -2  10   3       79.63       87.26      7.44 o 
  -1  10   3       10.59       10.90      4.28 o 
   0  10   3       28.41       38.10      5.03 o 
   1  10   3      120.21      119.59      6.79 o 
   2  10   3      138.99      159.75      7.49 o 
   3  10   3       68.11       88.46      7.48 o 
   4  10   3       12.39       19.40      6.65 o 
   5  10   3       40.53       36.04      7.82 o 
   6  10   3        0.66        2.39      6.83 o 
   7  10   3       28.71       28.47      8.48 o 
   8  10   3        1.62       -2.73      7.99 o 
 -10  11   3       12.42        6.60     10.18 o 
  -9  11   3        5.19        1.89      7.69 o 
  -8  11   3       45.70       51.66     10.24 o 
  -7  11   3       34.39       48.75      9.04 o 
  -6  11   3       87.97       92.69     10.94 o 
  -5  11   3        5.50        2.13      5.34 o 
  -4  11   3       68.62       67.62      7.08 o 
  -3  11   3        9.51        6.39      4.66 o 
  -2  11   3       35.05       30.06      5.43 o 
  -1  11   3      107.25      100.43      7.27 o 
   0  11   3       92.65      120.07     11.71 o 
   1  11   3       29.73       24.42      7.28 o 
   2  11   3       10.90        9.28      6.16 o 
   3  11   3        4.66        6.87      6.21 o 
   4  11   3       29.01       22.21      7.43 o 
   5  11   3      117.99      108.46     17.27 o 
   6  11   3        4.81       -3.43      9.29 o 
   7  11   3        0.22        0.18      7.43 o 
   8  11   3        3.52       -5.48      8.41 o 
 -10  12   3        4.33       -0.30      7.94 o 
  -9  12   3       20.15       14.52     11.49 o 
  -8  12   3       93.47      101.40     12.58 o 
  -7  12   3      126.73      139.01     13.10 o 
  -6  12   3      111.03      109.60      9.46 o 
  -5  12   3      258.24      249.04     10.59 o 
  -4  12   3      264.73      229.37      9.90 o 
  -3  12   3      128.38      145.05      8.77 o 
  -2  12   3      433.30      430.61     15.81 o 
  -1  12   3      431.56      398.14     14.80 o 
   0  12   3       20.23       16.66      6.53 o 
   1  12   3        5.79       -5.59      5.28 o 
   2  12   3       15.64       12.46      6.71 o 
   3  12   3       55.63       70.66     10.72 o 
   4  12   3       32.70       29.81      8.30 o 
   5  12   3        6.77       13.84      7.66 o 
   6  12   3       79.37       93.89     17.75 o 
   7  12   3        0.86       -3.49     12.73 o 
  -9  13   3       73.99      104.23     23.59 o 
  -8  13   3       20.86       18.41      8.72 o 
  -7  13   3        4.28       -8.37      5.58 o 
  -6  13   3       62.05       59.81      8.64 o 
  -5  13   3       68.25       58.53      9.47 o 
  -4  13   3       67.51       59.38      9.68 o 
  -3  13   3       74.53       80.17      9.83 o 
  -2  13   3       47.14       44.06      8.54 o 
  -1  13   3       29.85       19.36      7.08 o 
   0  13   3      230.68      199.59     21.91 o 
   1  13   3      441.44      473.76     17.32 o 
   2  13   3      191.57      185.29     12.76 o 
   3  13   3       11.81       -1.26      6.31 o 
   4  13   3        7.85        1.67      6.95 o 
   5  13   3        1.63       -3.12      6.80 o 
   6  13   3       48.07       73.72     21.70 o 
  -8  14   3       30.88       31.61     10.77 o 
  -7  14   3       33.07       50.88     10.35 o 
  -6  14   3        0.01       -3.07     10.30 o 
  -5  14   3       20.09        7.15      7.26 o 
  -4  14   3        9.55       10.58      7.01 o 
  -3  14   3       81.54       87.61     10.87 o 
  -2  14   3      134.46      117.54     11.53 o 
  -1  14   3       12.81       10.23      6.53 o 
   0  14   3      121.32      117.70     11.63 o 
   1  14   3       45.01       36.07      8.25 o 
   2  14   3       13.81       -2.86      6.59 o 
   3  14   3       27.70       12.99      7.86 o 
   4  14   3       32.00       22.36     11.35 o 
   5  14   3        3.19      -11.72      7.81 o 
  -7  15   3        9.19        3.66      8.03 o 
  -6  15   3       22.82       20.24     17.06 o 
  -5  15   3       10.05       -2.58      6.67 o 
  -4  15   3        0.02       -6.12      6.04 o 
  -3  15   3       26.52       18.72      7.76 o 
  -2  15   3       29.98       24.80      8.26 o 
  -1  15   3      155.55      151.75     22.19 o 
   0  15   3       58.76       61.61     10.24 o 
   1  15   3        1.49        4.51     11.20 o 
   2  15   3        0.85       -6.12      6.53 o 
   3  15   3        0.00       -9.42      8.34 o 
   4  15   3       19.83       18.87      8.84 o 
  -5  16   3        1.24       -8.39      6.97 o 
  -4  16   3        5.44       -0.83     13.39 o 
  -3  16   3        4.42       -5.16      8.22 o 
  -2  16   3       23.36       18.56      8.34 o 
  -1  16   3        0.35       -3.96      6.38 o 
   0  16   3       22.74       15.49      8.35 o 
   1  16   3       11.16       -3.79      7.49 o 
   2  16   3        0.54      -12.26      9.15 o 
   3  16   3        3.64       -7.07      7.14 o 
  -3  17   3       19.28        5.07      8.00 o 
  -2  17   3       25.43       22.95     10.40 o 
  -1  17   3        1.81       -5.73      7.32 o 
   0  17   3       14.41        1.30      7.49 o 
 -13   0   4        0.02       -9.21      6.35 o 
 -12   0   4        5.37       -2.17      6.10 o 
 -11   0   4        4.09       -2.43      5.63 o 
 -10   0   4       84.98       79.53     10.03 o 
  -9   0   4      206.22      197.65     11.49 o 
  -8   0   4       80.38       85.36      8.55 o 
  -7   0   4        1.84        6.62      4.03 o 
  -6   0   4        4.69       -4.49      2.99 o 
  -5   0   4       51.73       54.18      6.19 o 
  -4   0   4      615.40      702.89     10.56 o 
  -3   0   4      814.63      677.67      9.13 o 
  -2   0   4     1750.77     1738.19     31.65 o 
  -1   0   4       90.00      103.53      6.13 o 
   0   0   4      595.43      540.30     11.96 o 
   1   0   4     1515.51     1583.49     16.15 o 
   2   0   4     3166.46     3467.94     28.08 o 
   3   0   4     3733.51     3815.64     31.30 o 
   4   0   4     2230.20     2156.44     22.21 o 
   5   0   4     2055.02     2053.56     34.68 o 
   6   0   4      435.25      457.82     16.54 o 
   7   0   4      154.23      133.74     14.78 o 
   8   0   4       45.75       47.01      8.68 o 
   9   0   4        6.15        3.03      7.05 o 
  10   0   4        0.35      -10.68     11.00 o 
 -13   1   4        0.51       -4.23      5.53 o 
 -12   1   4        0.68       -7.90      5.27 o 
 -11   1   4       29.30       30.34      5.75 o 
 -10   1   4        3.60        1.45      4.48 o 
  -9   1   4       12.44       11.92      4.55 o 
  -8   1   4      268.17      247.63      7.20 o 
  -7   1   4        1.41       -0.99      2.68 o 
  -6   1   4      167.37      170.69      5.23 o 
  -5   1   4       95.40      105.81      3.95 o 
  -4   1   4      290.65      293.56      5.79 o 
  -3   1   4      652.65      558.28      7.09 o 
  -2   1   4      418.21      392.33      6.33 o 
  -1   1   4      669.85      698.18      6.98 o 
   0   1   4       53.16       39.37      2.56 o 
   1   1   4      779.81      831.74      8.86 o 
   2   1   4      112.60      128.44      5.12 o 
   3   1   4      280.49      282.43      7.47 o 
   4   1   4      210.85      219.29      5.72 o 
   5   1   4      886.08      886.10     13.48 o 
   6   1   4       43.84       31.12      5.48 o 
   7   1   4       55.37       54.32      7.18 o 
   8   1   4       11.44        7.68      8.43 o 
   9   1   4        0.01        0.51      5.53 o 
  10   1   4        0.11       -5.81      5.85 o 
 -13   2   4        1.93        6.69      6.17 o 
 -12   2   4        6.96        1.48      6.83 o 
 -11   2   4       18.48        8.12      5.57 o 
 -10   2   4       11.67       16.01      5.93 o 
  -9   2   4      510.85      507.79     13.31 o 
  -8   2   4     1082.61     1096.79     24.11 o 
  -7   2   4      946.41      917.62     13.25 o 
  -6   2   4      366.49      363.82      7.93 o 
  -5   2   4       18.59       30.18      3.57 o 
  -4   2   4      568.42      583.81      8.51 o 
  -3   2   4     4155.58     4210.57     24.96 o 
  -2   2   4     5608.38     5544.61     40.93 o 
  -1   2   4     2627.01     2654.21     23.96 o 
   0   2   4      403.50      413.01      6.09 o 
   1   2   4      980.37      885.36      9.43 o 
   2   2   4      396.17      399.74      7.45 o 
   3   2   4        0.60        1.41      2.36 o 
   4   2   4        3.40        2.61      2.73 o 
   5   2   4       99.40       95.53      7.38 o 
   6   2   4        9.61        2.37      4.65 o 
   7   2   4      155.04      148.87     10.04 o 
   8   2   4        0.61       -4.18      5.17 o 
   9   2   4        1.63       -0.73      5.62 o 
  10   2   4        2.10       -5.28      5.77 o 
 -13   3   4       76.59       67.76      9.16 o 
 -12   3   4      130.45      133.84     10.81 o 
 -11   3   4      112.59      104.77     12.36 o 
 -10   3   4      288.90      291.32     11.55 o 
  -9   3   4      380.06      378.64     11.87 o 
  -8   3   4      104.26      117.91      6.62 o 
  -7   3   4      754.99      725.88     11.81 o 
  -6   3   4     1468.71     1425.21     15.73 o 
  -5   3   4      579.91      571.97      9.79 o 
  -4   3   4       58.47       74.65      4.43 o 
  -3   3   4      497.86      490.54      7.33 o 
  -2   3   4      370.24      374.20      5.27 o 
  -1   3   4      360.28      379.80      5.32 o 
   0   3   4       52.36       40.53      3.10 o 
   1   3   4        7.77        0.79      2.25 o 
   2   3   4       41.14       34.26      3.39 o 
   3   3   4       29.02       19.73      3.25 o 
   4   3   4       20.28       17.41      3.47 o 
   5   3   4       94.42      106.23      7.65 o 
   6   3   4       12.96        7.80      6.28 o 
   7   3   4        4.57       -3.57      4.64 o 
   8   3   4        8.09        1.04      5.53 o 
   9   3   4       11.78        7.77      6.15 o 
  10   3   4        7.41        1.12      7.48 o 
 -13   4   4        6.13       -0.11     12.82 o 
 -12   4   4        9.60       -0.60      6.05 o 
 -11   4   4       99.01      100.00      9.28 o 
 -10   4   4      279.38      257.35     10.96 o 
  -9   4   4      233.48      257.09     10.16 o 
  -8   4   4      146.43      140.31      6.86 o 
  -7   4   4      243.30      222.42      7.18 o 
  -6   4   4        0.09       -0.19      2.71 o 
  -5   4   4      327.67      285.63      6.71 o 
  -4   4   4     3490.87     3674.43     25.84 o 
  -3   4   4     3443.88     3695.37     40.66 o 
  -2   4   4     3724.29     3960.75     64.99 o 
  -1   4   4       45.24       44.87      2.81 o 
   0   4   4     2329.14     2375.36     23.74 o 
   1   4   4       76.94       70.98      4.52 o 
   2   4   4       13.64       17.44      3.72 o 
   3   4   4      124.63      121.09      6.05 o 
   4   4   4       85.46       88.75      6.83 o 
   5   4   4      549.31      546.58     13.20 o 
   6   4   4      117.33      124.89      8.93 o 
   7   4   4      115.21      118.85     11.93 o 
   8   4   4        1.52       -3.56      5.49 o 
   9   4   4        0.15       -3.97      5.43 o 
  10   4   4        0.00        3.38      7.61 o 
 -13   5   4       40.91       47.56     13.27 o 
 -12   5   4       43.43       42.95      9.72 o 
 -11   5   4       45.67       32.69      8.74 o 
 -10   5   4       96.09      101.83     10.49 o 
  -9   5   4      219.49      231.19     10.06 o 
  -8   5   4        1.66        3.78      4.20 o 
  -7   5   4        0.39        0.70      3.22 o 
  -6   5   4        8.55        4.98      3.05 o 
  -5   5   4        0.79       -0.16      2.47 o 
  -4   5   4      413.16      477.59      7.84 o 
  -3   5   4       22.66       37.67      3.63 o 
  -2   5   4       28.49       23.35      2.93 o 
  -1   5   4       39.22       39.46      3.25 o 
   0   5   4       12.52       13.17      2.55 o 
   1   5   4      367.64      393.32     16.20 o 
   2   5   4      201.88      201.29      6.96 o 
   3   5   4        5.56       -5.00      3.34 o 
   4   5   4        0.01       -1.63      3.66 o 
   5   5   4        0.02       -2.91      4.41 o 
   6   5   4      906.07      875.10     20.96 o 
   7   5   4       72.85       81.91     11.07 o 
   8   5   4      105.74      112.86      9.97 o 
   9   5   4       77.38       83.55     11.49 o 
 -12   6   4        0.13       -1.70      7.73 o 
 -11   6   4       51.58       52.90     10.22 o 
 -10   6   4        3.96       -5.38      6.80 o 
  -9   6   4       28.67       31.77      8.34 o 
  -8   6   4       17.41       23.71      5.99 o 
  -7   6   4      266.79      260.18      7.72 o 
  -6   6   4      415.98      415.66      8.70 o 
  -5   6   4       59.48       61.45      4.08 o 
  -4   6   4      481.05      500.78      8.19 o 
  -3   6   4      308.65      310.13      5.71 o 
  -2   6   4        2.21        3.05      1.99 o 
  -1   6   4     1689.00     1677.85     20.10 o 
   0   6   4     1042.43     1149.71     20.99 o 
   1   6   4      117.20      121.41      4.77 o 
   2   6   4      318.36      327.41      8.80 o 
   3   6   4      172.14      193.68      7.68 o 
   4   6   4      166.96      152.08      8.34 o 
   5   6   4       18.32       17.23      5.52 o 
   6   6   4       29.07       26.82      8.34 o 
   7   6   4       57.63       58.29      7.55 o 
   8   6   4       30.02       26.76      8.54 o 
   9   6   4        4.06       -0.58      7.04 o 
 -12   7   4        0.00       -7.63      6.71 o 
 -11   7   4        0.54       -3.76      7.56 o 
 -10   7   4        1.29       -6.03      6.53 o 
  -9   7   4        5.48       -1.77      6.49 o 
  -8   7   4        0.48       -6.41      4.73 o 
  -7   7   4       31.87       25.04      5.83 o 
  -6   7   4       37.15       35.18      5.81 o 
  -5   7   4      118.80      138.37      7.35 o 
  -4   7   4      188.72      174.79      7.56 o 
  -3   7   4       19.17       16.31      3.83 o 
  -2   7   4       34.30       40.44      2.91 o 
  -1   7   4      768.49      884.12     12.72 o 
   0   7   4       73.14       81.36      4.37 o 
   1   7   4      257.97      271.84      7.10 o 
   2   7   4      310.70      340.26      9.13 o 
   3   7   4        7.00        5.92      4.17 o 
   4   7   4      565.96      526.61     12.69 o 
   5   7   4       78.22       90.87      8.17 o 
   6   7   4      270.00      260.76     13.09 o 
   7   7   4      370.87      362.78     15.51 o 
   8   7   4       86.56      101.77     22.99 o 
   9   7   4       64.34       87.93     10.73 o 
 -12   8   4        0.01       -6.42      7.13 o 
 -11   8   4        8.78        7.30      8.25 o 
 -10   8   4        7.41       -2.79      6.83 o 
  -9   8   4      147.98      182.03     13.82 o 
  -8   8   4       86.77       72.98      7.86 o 
  -7   8   4      134.04      142.15     10.71 o 
  -6   8   4      115.42      131.82     12.02 o 
  -5   8   4      220.38      231.08      9.17 o 
  -4   8   4        0.74       -2.19      3.71 o 
  -3   8   4      298.88      324.89      9.07 o 
  -2   8   4      358.46      358.09      9.09 o 
  -1   8   4       98.12       98.83      4.27 o 
   0   8   4      140.87      144.20      5.16 o 
   1   8   4       45.67       49.35      4.39 o 
   2   8   4       76.26       92.97      5.68 o 
   3   8   4       55.88       48.43      5.84 o 
   4   8   4        3.83        6.54      4.68 o 
   5   8   4       25.92       23.92      7.24 o 
   6   8   4        0.03        2.62      5.45 o 
   7   8   4        2.06        4.70      5.98 o 
   8   8   4        4.18       -1.76      6.35 o 
 -11   9   4        3.18       -2.84      7.58 o 
 -10   9   4       21.56       16.82      8.38 o 
  -9   9   4       38.91       41.71      9.08 o 
  -8   9   4      228.00      254.49     11.51 o 
  -7   9   4      110.63      128.08      9.61 o 
  -6   9   4       53.41       77.64     16.49 o 
  -5   9   4       41.71       39.69      8.66 o 
  -4   9   4       31.79       47.22      5.95 o 
  -3   9   4        1.14        2.52      3.59 o 
  -2   9   4       10.34        8.89      3.72 o 
  -1   9   4        2.12       -0.35      3.43 o 
   0   9   4       32.65       32.00      4.81 o 
   1   9   4       15.16       12.47      4.25 o 
   2   9   4       24.46       26.80      4.95 o 
   3   9   4       17.79       14.26      4.63 o 
   4   9   4        1.02        0.28      5.67 o 
   5   9   4       18.77       21.17      5.83 o 
   6   9   4       76.44       88.46     27.23 o 
   7   9   4        0.08        0.67     13.31 o 
   8   9   4        0.96       -6.68      9.60 o 
 -11  10   4        0.00       -6.90      7.33 o 
 -10  10   4        1.76       -0.32      7.76 o 
  -9  10   4       61.62       66.55     10.77 o 
  -8  10   4      120.62      130.89     22.20 o 
  -7  10   4      134.20      147.30     10.04 o 
  -6  10   4       77.56       84.73      8.44 o 
  -5  10   4      254.76      262.44     16.38 o 
  -4  10   4      225.31      234.46      9.28 o 
  -3  10   4       47.84       52.09      8.87 o 
  -2  10   4       27.58       30.83      5.04 o 
  -1  10   4      370.78      352.58      9.93 o 
   0  10   4      310.76      318.85      9.81 o 
   1  10   4        1.22       -2.31      4.03 o 
   2  10   4        6.49        3.87      4.52 o 
   3  10   4       14.47       14.37      5.17 o 
   4  10   4       59.38       56.99      8.49 o 
   5  10   4      165.62      174.58     11.67 o 
   6  10   4        6.52       -2.56      7.02 o 
   7  10   4        3.08       -4.53      7.31 o 
   8  10   4        2.60        4.73      9.26 o 
 -10  11   4        0.00       -8.19     10.18 o 
  -9  11   4       37.77       41.29     12.56 o 
  -8  11   4       23.63       24.91      8.89 o 
  -7  11   4      338.84      350.80     17.93 o 
  -6  11   4      241.64      256.58     10.85 o 
  -5  11   4      376.83      411.35     12.54 o 
  -4  11   4      734.01      712.56     15.62 o 
  -3  11   4       62.93       62.09      6.78 o 
  -2  11   4      161.61      146.14      7.73 o 
  -1  11   4        3.06        0.72      4.35 o 
   0  11   4       25.58       30.48      5.71 o 
   1  11   4        1.10       -3.21      4.30 o 
   2  11   4       11.39       14.30      6.70 o 
   3  11   4       18.45        9.48      6.96 o 
   4  11   4        2.45       -7.87      6.18 o 
   5  11   4        7.43       15.74     11.11 o 
   6  11   4       31.63       37.27     14.30 o 
   7  11   4        0.63       -3.92      7.24 o 
 -10  12   4       25.49       18.62      9.89 o 
  -9  12   4        6.43        2.92      8.08 o 
  -8  12   4       10.46       13.24     14.88 o 
  -7  12   4        0.34        0.26      4.57 o 
  -6  12   4       50.75       60.35     10.01 o 
  -5  12   4      202.80      190.03     13.84 o 
  -4  12   4      250.08      243.25     10.04 o 
  -3  12   4      173.06      165.41     13.73 o 
  -2  12   4      203.81      198.84     10.71 o 
  -1  12   4       17.13       11.51      6.51 o 
   0  12   4      138.84      139.74     11.30 o 
   1  12   4        8.39        8.44      7.65 o 
   2  12   4        7.64       -2.56      5.81 o 
   3  12   4       29.29       35.50      8.50 o 
   4  12   4        2.81       -3.48      6.55 o 
   5  12   4        1.65       -2.13      6.90 o 
   6  12   4       41.75       47.20     15.63 o 
  -9  13   4       85.36      123.11     14.41 o 
  -8  13   4        0.27       -9.58      6.51 o 
  -7  13   4       32.03       28.99      6.02 o 
  -6  13   4        4.77       -2.45      5.00 o 
  -5  13   4       21.83       14.76      6.07 o 
  -4  13   4      145.78      149.33     11.39 o 
  -3  13   4        1.66       -3.58      5.82 o 
  -2  13   4       80.47       87.99     13.14 o 
  -1  13   4       96.21      109.37     10.68 o 
   0  13   4       81.04       78.70      9.90 o 
   1  13   4       40.39       24.48      7.67 o 
   2  13   4       31.83       22.86      7.42 o 
   3  13   4       17.03        7.38     11.73 o 
   4  13   4        0.02       -3.29      6.95 o 
   5  13   4        2.18        8.18      9.06 o 
   6  13   4       88.92      105.32     14.44 o 
  -8  14   4        3.73        3.61      6.73 o 
  -7  14   4       36.59       40.60     15.13 o 
  -6  14   4       33.14       19.65      7.97 o 
  -5  14   4       17.36       25.29      9.94 o 
  -4  14   4       38.13       32.76      8.10 o 
  -3  14   4       59.14       76.85     10.38 o 
  -2  14   4      107.60      120.55     11.80 o 
  -1  14   4      153.74      134.84     26.37 o 
   0  14   4       57.43       47.62      9.28 o 
   1  14   4       55.75       62.15      9.55 o 
   2  14   4       51.15       36.98      9.06 o 
   3  14   4       49.48       40.12      9.34 o 
   4  14   4       33.83       33.95      9.40 o 
   5  14   4        0.59      -10.32     16.00 o 
  -7  15   4        2.72       -1.23      7.55 o 
  -6  15   4        1.82       -8.28      6.67 o 
  -5  15   4        1.50       -5.19      7.37 o 
  -4  15   4        5.85       -0.91      7.19 o 
  -3  15   4        4.84        5.57      7.35 o 
  -2  15   4       16.56       11.42      7.63 o 
  -1  15   4        2.01       -4.75      6.30 o 
   0  15   4       20.11       -4.74      6.81 o 
   1  15   4       29.35       13.36      7.52 o 
   2  15   4        3.40       -7.24      6.72 o 
   3  15   4        0.37       -8.77      6.65 o 
  -5  16   4       12.33        2.61      7.84 o 
  -4  16   4        1.47       -6.45      6.25 o 
  -3  16   4        4.00       -6.14     10.26 o 
  -2  16   4        0.51       -3.04      7.30 o 
  -1  16   4        4.71       -1.20      6.79 o 
   0  16   4        7.76       -1.37      7.49 o 
   1  16   4       17.80        8.81      8.64 o 
   2  16   4       33.70       39.34     10.18 o 
 -13   1   5        5.52        9.27      6.81 o 
 -12   1   5       28.22       20.45     10.20 o 
 -11   1   5        0.05        1.52      5.26 o 
 -10   1   5      324.88      299.91      9.73 o 
  -9   1   5      106.14      122.69      6.85 o 
  -8   1   5       30.41       27.06      4.24 o 
  -7   1   5        2.08        0.10      2.70 o 
  -6   1   5      304.46      335.12      7.40 o 
  -5   1   5       66.19       54.54      3.95 o 
  -4   1   5       28.38       38.61      3.23 o 
  -3   1   5       11.92        9.15      2.10 o 
  -2   1   5       87.19       85.06      5.43 o 
  -1   1   5      257.78      310.55      7.25 o 
   0   1   5     3322.32     3492.92     22.16 o 
   1   1   5      681.55      761.41      9.15 o 
   2   1   5      271.71      287.94      6.24 o 
   3   1   5      311.35      299.01      6.60 o 
   4   1   5      308.86      277.80      9.02 o 
   5   1   5      250.01      243.06      9.32 o 
   6   1   5       89.50      107.88      8.45 o 
   7   1   5        0.00       -6.25      4.50 o 
   8   1   5        0.27       -4.33      5.20 o 
   9   1   5        2.95        0.27      5.93 o 
 -13   2   5        8.33        2.82      6.33 o 
 -12   2   5        2.81        3.76      5.67 o 
 -11   2   5       75.31       78.15      8.57 o 
 -10   2   5      171.07      180.33      9.30 o 
  -9   2   5        7.04       13.35      4.79 o 
  -8   2   5       62.98       51.37      8.98 o 
  -7   2   5       11.16        8.68      3.83 o 
  -6   2   5        1.64       -2.28      2.81 o 
  -5   2   5      154.16      143.17      5.37 o 
  -4   2   5      311.55      320.59      8.43 o 
  -3   2   5        0.30       -2.30      1.96 o 
  -2   2   5      147.86      151.76      5.00 o 
  -1   2   5     2998.85     3156.43     28.12 o 
   0   2   5     3021.70     3121.37     20.94 o 
   1   2   5      225.13      188.14      5.23 o 
   2   2   5      607.13      641.63      9.08 o 
   3   2   5        6.06        9.64      3.14 o 
   4   2   5       79.37       88.36      6.88 o 
   5   2   5      542.09      526.11     15.75 o 
   6   2   5      255.20      240.90      9.99 o 
   7   2   5        1.98       -2.54      4.61 o 
   8   2   5       48.37       40.63      7.29 o 
   9   2   5       26.72       26.48      7.03 o 
 -13   3   5       54.91       62.22      8.70 o 
 -12   3   5      153.50      155.68     11.14 o 
 -11   3   5      135.85      127.59      9.84 o 
 -10   3   5      454.45      445.46     13.13 o 
  -9   3   5       72.60       68.64      7.77 o 
  -8   3   5       29.76       27.25      4.86 o 
  -7   3   5        6.09       -2.43      3.37 o 
  -6   3   5        8.75        7.77      3.43 o 
  -5   3   5      405.34      422.46      8.21 o 
  -4   3   5       90.26       82.02      5.21 o 
  -3   3   5      176.69      160.74      4.84 o 
  -2   3   5     2279.02     2343.49     15.68 o 
  -1   3   5      200.29      206.68      4.32 o 
   0   3   5      604.57      631.46      9.07 o 
   1   3   5       27.77       29.38      3.32 o 
   2   3   5      219.35      201.64      6.22 o 
   3   3   5      387.53      346.76     11.22 o 
   4   3   5       16.95       12.65      3.76 o 
   5   3   5       74.97       83.02      7.63 o 
   6   3   5       14.99        3.36      5.22 o 
   7   3   5       23.18       22.20      6.28 o 
   8   3   5        5.86        1.11      5.50 o 
   9   3   5        0.22       -7.20      5.39 o 
 -13   4   5        7.54        9.79      8.08 o 
 -12   4   5       21.96       15.59      8.48 o 
 -11   4   5       20.21       20.65      6.34 o 
 -10   4   5      175.62      170.81      9.54 o 
  -9   4   5      428.44      419.53     10.87 o 
  -8   4   5       53.41       70.39      5.98 o 
  -7   4   5       90.91       91.33      6.03 o 
  -6   4   5      367.93      343.72      8.04 o 
  -5   4   5      102.95      101.82      5.07 o 
  -4   4   5       38.80       37.65      3.91 o 
  -3   4   5      574.61      547.87      7.32 o 
  -2   4   5      187.27      176.28      4.32 o 
  -1   4   5       74.99       66.34      3.34 o 
   0   4   5       86.67       72.85      3.59 o 
   1   4   5        7.73       -2.33      2.30 o 
   2   4   5        2.07       -3.60      2.40 o 
   3   4   5       86.87       97.17     11.52 o 
   4   4   5      404.21      395.53      9.51 o 
   5   4   5        1.74        3.16      4.58 o 
   6   4   5      187.16      172.71      9.12 o 
   7   4   5       30.61       26.85      6.71 o 
   8   4   5        0.06       -6.70      5.32 o 
   9   4   5        2.36        0.95      6.01 o 
 -13   5   5        2.78       -2.30      9.44 o 
 -12   5   5       12.73       12.67      7.95 o 
 -11   5   5        0.13       -3.68      9.93 o 
 -10   5   5        2.07       -5.68      5.91 o 
  -9   5   5      103.19      103.11      7.44 o 
  -8   5   5      121.10      127.93      7.62 o 
  -7   5   5        9.25       12.15      4.98 o 
  -6   5   5       26.86       35.67      4.18 o 
  -5   5   5       27.08       25.45      3.61 o 
  -4   5   5      137.87      140.51      5.03 o 
  -3   5   5        4.67        2.57      2.05 o 
  -2   5   5      679.11      648.04      8.17 o 
  -1   5   5      494.51      477.49      7.18 o 
   0   5   5        0.42        1.20      2.11 o 
   1   5   5       30.57       39.56      4.05 o 
   2   5   5       56.80       60.68      4.79 o 
   3   5   5      108.39      111.53      5.93 o 
   4   5   5        8.01        6.33      3.72 o 
   5   5   5      293.20      291.44     10.71 o 
   6   5   5      407.83      391.73     14.14 o 
   7   5   5      119.44      145.26     16.27 o 
   8   5   5       79.80       70.75      8.60 o 
   9   5   5       15.85       18.04      6.94 o 
 -13   6   5       22.31       13.55     10.06 o 
 -12   6   5       13.75        1.10      8.24 o 
 -11   6   5       34.81       22.05      8.36 o 
 -10   6   5       27.85       26.68      8.45 o 
  -9   6   5       82.11      100.62      9.11 o 
  -8   6   5        0.84       -2.21      5.02 o 
  -7   6   5       12.68        9.28      4.89 o 
  -6   6   5       58.90       71.53      5.16 o 
  -5   6   5        3.77        6.67      2.85 o 
  -4   6   5     1291.65     1397.55     16.21 o 
  -3   6   5      883.76      877.88     10.27 o 
  -2   6   5      706.51      765.01      9.24 o 
  -1   6   5      874.12      952.53     10.66 o 
   0   6   5      158.23      161.12      5.29 o 
   1   6   5      124.52      125.32      5.09 o 
   2   6   5       64.20       73.82      6.14 o 
   3   6   5       46.56       45.85      5.94 o 
   4   6   5        0.06        1.68      4.60 o 
   5   6   5       38.18       40.49      6.56 o 
   6   6   5      101.55      123.22     11.77 o 
   7   6   5       27.88       24.18      7.36 o 
   8   6   5       18.55       33.43      7.69 o 
 -12   7   5        4.78       -3.79      7.50 o 
 -11   7   5       26.51       27.03     11.47 o 
 -10   7   5       17.52        7.81      7.26 o 
  -9   7   5       98.44      137.95     12.72 o 
  -8   7   5      108.39      127.76      9.64 o 
  -7   7   5       98.60       99.23      8.44 o 
  -6   7   5        0.10        0.20      4.38 o 
  -5   7   5        0.33       -1.69      4.09 o 
  -4   7   5       77.54       80.61      5.57 o 
  -3   7   5      213.58      217.56      5.16 o 
  -2   7   5      733.17      736.45      9.85 o 
  -1   7   5      148.64      147.23      5.06 o 
   0   7   5      598.45      644.33     11.43 o 
   1   7   5       53.73       52.08      5.77 o 
   2   7   5       88.21       98.69      7.10 o 
   3   7   5      434.28      467.27     12.08 o 
   4   7   5      192.78      204.25      9.13 o 
   5   7   5      183.37      174.22      9.16 o 
   6   7   5       26.59       17.90      6.48 o 
   7   7   5        4.87        0.03      5.77 o 
   8   7   5       22.03       19.81      9.17 o 
 -12   8   5       14.17       16.63      9.49 o 
 -11   8   5        6.78       -0.58      8.26 o 
 -10   8   5       54.09       70.13     11.04 o 
  -9   8   5      263.55      288.15     14.52 o 
  -8   8   5       62.79       80.24      8.27 o 
  -7   8   5       19.24       15.75      5.76 o 
  -6   8   5       38.37       45.15      6.59 o 
  -5   8   5       35.32       36.37      5.78 o 
  -4   8   5        1.74       -0.85      3.42 o 
  -3   8   5       45.38       41.41     10.20 o 
  -2   8   5       58.02       58.07      7.65 o 
  -1   8   5       75.58       94.03      4.88 o 
   0   8   5       37.99       37.41      4.10 o 
   1   8   5      316.24      332.31      8.20 o 
   2   8   5      125.80      133.12      6.22 o 
   3   8   5      167.47      163.60      8.04 o 
   4   8   5      269.47      251.45      9.97 o 
   5   8   5      442.01      397.60     12.58 o 
   6   8   5        4.31       -7.78      5.19 o 
   7   8   5        2.16       -5.18      6.60 o 
   8   8   5        0.29       -6.11      6.43 o 
 -11   9   5       56.45       53.39     11.26 o 
 -10   9   5       99.15      130.78     13.78 o 
  -9   9   5       49.00       42.58      9.40 o 
  -8   9   5       53.79       48.26      7.51 o 
  -7   9   5      125.98      127.79      9.56 o 
  -6   9   5        0.29        1.21      5.15 o 
  -5   9   5      222.73      244.22      8.49 o 
  -4   9   5       41.04       46.06      5.15 o 
  -3   9   5       56.54       79.44      6.68 o 
  -2   9   5      338.15      310.00     11.48 o 
  -1   9   5        3.73       -0.82      4.55 o 
   0   9   5       89.43       88.00      6.84 o 
   1   9   5        9.41       10.52      3.72 o 
   2   9   5       81.84       96.20      7.78 o 
   3   9   5      298.82      283.75     10.12 o 
   4   9   5       39.43       32.02      8.14 o 
   5   9   5       84.84       96.55     10.70 o 
   6   9   5      132.44      170.87     28.78 o 
   7   9   5       11.91       18.54     10.47 o 
 -11  10   5       17.58        9.87     13.02 o 
 -10  10   5       75.55      101.89     12.69 o 
  -9  10   5        0.00       -5.84      7.35 o 
  -8  10   5        7.16       -3.51      5.33 o 
  -7  10   5       22.38       21.46      6.17 o 
  -6  10   5       15.20       17.48      4.87 o 
  -5  10   5       14.31       10.48      4.47 o 
  -4  10   5      257.59      260.90      9.56 o 
  -3  10   5      271.06      264.52      9.19 o 
  -2  10   5       62.80       64.55      9.83 o 
  -1  10   5        0.34       -0.38      3.90 o 
   0  10   5       38.06       33.37      5.56 o 
   1  10   5        0.68        0.80      4.24 o 
   2  10   5        1.83        2.67      4.60 o 
   3  10   5       16.71       34.81      8.27 o 
   4  10   5       89.00       98.68     10.40 o 
   5  10   5       64.45       89.05     17.49 o 
   6  10   5        0.48        5.58      8.16 o 
   7  10   5        5.56       -8.88     18.76 o 
 -10  11   5        8.44        7.44      8.16 o 
  -9  11   5       65.61       56.34     13.34 o 
  -8  11   5      119.89      137.10     10.79 o 
  -7  11   5       30.24       30.30      6.86 o 
  -6  11   5       37.96       45.45      6.06 o 
  -5  11   5      179.31      203.57      9.64 o 
  -4  11   5       24.90       26.76      5.87 o 
  -3  11   5       28.09       34.48      5.96 o 
  -2  11   5      142.10      155.89      7.89 o 
  -1  11   5       37.23       44.51      6.10 o 
   0  11   5        0.03       -5.91      3.94 o 
   1  11   5        5.23        4.92      4.59 o 
   2  11   5       65.86       69.45     13.51 o 
   3  11   5       63.27       69.88      9.62 o 
   4  11   5        5.76        6.90      7.80 o 
   5  11   5       22.76       12.27     11.37 o 
   6  11   5       13.96       -5.50     10.26 o 
 -10  12   5       45.26       52.23     11.02 o 
  -9  12   5       65.68       50.59     11.40 o 
  -8  12   5        0.59       -2.40      6.20 o 
  -7  12   5        7.83        3.49      5.26 o 
  -6  12   5        9.08        9.31      4.85 o 
  -5  12   5        0.02       -4.12      4.84 o 
  -4  12   5        4.19       -4.24      4.22 o 
  -3  12   5       28.15       38.13      6.07 o 
  -2  12   5       23.08       20.44      5.32 o 
  -1  12   5        1.91       -5.33      4.17 o 
   0  12   5       49.12       60.86     20.88 o 
   1  12   5      264.42      241.01     19.14 o 
   2  12   5       93.60       89.25     10.34 o 
   3  12   5      111.07      114.63     17.56 o 
   4  12   5      103.13      107.72     11.74 o 
   5  12   5       65.68       65.11     24.34 o 
  -9  13   5        2.33      -11.84      7.89 o 
  -8  13   5        0.00       -1.66      5.67 o 
  -7  13   5        2.57        1.77      4.90 o 
  -6  13   5        6.98        2.77      4.93 o 
  -5  13   5       27.07       21.23      6.51 o 
  -4  13   5       21.60       13.85      5.68 o 
  -3  13   5       12.60        5.44      6.61 o 
  -2  13   5      131.97      155.81     10.78 o 
  -1  13   5       53.81       57.58      8.67 o 
   0  13   5        2.84        3.83      6.67 o 
   1  13   5        6.19        1.38      6.05 o 
   2  13   5       10.46        6.57      7.15 o 
   3  13   5       43.23       41.69     14.17 o 
   4  13   5        2.96      -10.17      7.11 o 
   5  13   5       87.66      104.17     31.32 o 
  -8  14   5       12.29        9.12      7.09 o 
  -7  14   5        2.11       -3.49      6.60 o 
  -6  14   5        0.62        4.91      6.24 o 
  -5  14   5       11.27       14.72      7.53 o 
  -4  14   5        1.72       -8.32      5.55 o 
  -3  14   5        0.63        2.32      6.82 o 
  -2  14   5        4.96       -6.66      5.71 o 
  -1  14   5        0.29       -6.37      6.11 o 
   0  14   5        0.29       -7.65      6.08 o 
   1  14   5        2.39        3.13      6.99 o 
   2  14   5        3.34       -4.58      6.79 o 
   3  14   5        0.10       -0.30      7.76 o 
   4  14   5        0.61        6.02      8.44 o 
  -6  15   5        4.41       -5.99      7.63 o 
  -5  15   5        0.00       -7.96      5.30 o 
  -4  15   5        0.00       -1.23      6.67 o 
  -3  15   5        4.03       -0.46      7.04 o 
  -2  15   5       19.08        9.75      7.24 o 
  -1  15   5        5.89        3.79      6.93 o 
   0  15   5        1.51       -7.58      6.21 o 
   1  15   5        0.93       -6.93      6.50 o 
   2  15   5        0.03       -5.42      7.77 o 
  -4  16   5       13.85        4.87     11.43 o 
  -3  16   5       10.50        3.95      7.81 o 
  -2  16   5        4.18       -4.34      6.51 o 
  -1  16   5       18.70       10.29     13.37 o 
   0  16   5        8.12       -1.78      7.55 o 
 -13   0   6        4.47      -10.15     10.13 o 
 -12   0   6        0.53       -1.06      8.93 o 
 -11   0   6        0.21       -0.72      6.15 o 
 -10   0   6      434.73      405.35     15.47 o 
  -9   0   6      195.08      196.17     10.06 o 
  -8   0   6      617.71      621.04     14.14 o 
  -7   0   6       23.50       14.95      4.75 o 
  -6   0   6       10.41       11.87      4.02 o 
  -5   0   6     1381.53     1385.56     17.02 o 
  -4   0   6      529.88      525.60     14.68 o 
  -3   0   6      549.06      643.86     15.88 o 
  -2   0   6       60.17       50.10      6.71 o 
  -1   0   6     1476.82     1523.46     24.74 o 
   0   0   6       65.90       67.12      7.55 o 
   1   0   6       78.24       86.91      9.77 o 
   2   0   6      143.93      161.46      9.48 o 
   3   0   6       74.08       76.23      8.03 o 
   4   0   6      409.03      400.84     12.92 o 
   5   0   6      115.91      114.61      9.91 o 
   6   0   6        0.01      -11.04      7.36 o 
   7   0   6        9.55       10.20     10.30 o 
   8   0   6       31.90       20.91     12.16 o 
 -13   1   6        0.01       -2.97      5.61 o 
 -12   1   6        0.77        3.04      5.83 o 
 -11   1   6       65.81       67.96      7.97 o 
 -10   1   6       33.60       46.02      6.46 o 
  -9   1   6      183.45      190.48      8.35 o 
  -8   1   6       41.54       56.22      5.77 o 
  -7   1   6       61.46       64.99      5.17 o 
  -6   1   6      444.45      438.28      8.37 o 
  -5   1   6      282.86      299.58      7.08 o 
  -4   1   6       88.55       86.45      4.12 o 
  -3   1   6      612.95      596.88      7.21 o 
  -2   1   6      840.19      862.44     12.90 o 
  -1   1   6      791.42      920.33     14.70 o 
   0   1   6     1799.11     1994.20     15.85 o 
   1   1   6      294.72      306.88      6.41 o 
   2   1   6       10.41       11.49      2.99 o 
   3   1   6        1.02       -0.15      3.05 o 
   4   1   6        8.37       13.64      4.67 o 
   5   1   6      382.91      370.25     12.87 o 
   6   1   6       11.79        4.27      4.93 o 
   7   1   6        0.15       -7.94      5.29 o 
   8   1   6        0.00       -5.91      6.61 o 
 -13   2   6        3.64       -1.44      5.86 o 
 -12   2   6        9.52        8.11      6.00 o 
 -11   2   6       17.91       24.42      6.41 o 
 -10   2   6       29.20       32.56      6.07 o 
  -9   2   6       33.54       35.87      5.95 o 
  -8   2   6      196.01      193.80      7.80 o 
  -7   2   6       29.03       41.88      5.11 o 
  -6   2   6      263.03      273.58      9.09 o 
  -5   2   6      281.70      264.09      6.41 o 
  -4   2   6      141.70      140.35      4.80 o 
  -3   2   6      558.27      559.40      6.55 o 
  -2   2   6       88.00       84.64      4.17 o 
  -1   2   6      109.72      106.53      3.80 o 
   0   2   6      302.93      301.51      6.13 o 
   1   2   6       52.08       59.58      4.14 o 
   2   2   6       20.09       15.61      3.20 o 
   3   2   6        8.79        6.71      3.59 o 
   4   2   6      100.92      112.66      7.79 o 
   5   2   6        0.14        3.61      5.02 o 
   6   2   6       32.08       22.98      5.91 o 
   7   2   6       26.23       34.13      9.12 o 
   8   2   6        1.00        0.31      7.52 o 
 -13   3   6       16.87       16.39      7.13 o 
 -12   3   6        8.81        6.31      5.77 o 
 -11   3   6       14.86        8.61      6.91 o 
 -10   3   6       13.64        8.44      5.41 o 
  -9   3   6      174.78      196.37      8.66 o 
  -8   3   6       12.55        9.92      4.47 o 
  -7   3   6        9.13       -0.15      3.56 o 
  -6   3   6      162.74      163.08      6.29 o 
  -5   3   6        5.52        7.42      3.10 o 
  -4   3   6      887.52      917.91     11.57 o 
  -3   3   6        3.00       -0.65      2.25 o 
  -2   3   6       89.92       69.50      4.18 o 
  -1   3   6       78.12       90.88      4.38 o 
   0   3   6       81.48       99.25      9.88 o 
   1   3   6        0.39       -1.65      2.62 o 
   2   3   6      329.32      327.18      8.05 o 
   3   3   6      402.56      405.48      9.29 o 
   4   3   6      140.38      141.22      7.83 o 
   5   3   6      364.14      355.75     11.65 o 
   6   3   6       26.55       21.82      5.82 o 
   7   3   6        0.06       -9.16      6.10 o 
   8   3   6        1.16       -6.43      9.27 o 
 -13   4   6       20.71       14.53      8.49 o 
 -12   4   6       26.05       31.75      9.01 o 
 -11   4   6      273.66      276.41     11.53 o 
 -10   4   6       25.59       25.41      6.73 o 
  -9   4   6       65.20       65.71      6.79 o 
  -8   4   6        0.21       -1.85      4.01 o 
  -7   4   6       85.02      102.51      9.02 o 
  -6   4   6      747.60      711.02     11.61 o 
  -5   4   6      180.94      158.57      5.92 o 
  -4   4   6       37.52       34.67      4.62 o 
  -3   4   6       68.99       70.05      4.94 o 
  -2   4   6      284.23      233.39      6.71 o 
  -1   4   6      104.34      123.84      4.06 o 
   0   4   6       17.08       21.21      2.79 o 
   1   4   6        4.96        1.73      2.99 o 
   2   4   6       43.14       55.27      4.92 o 
   3   4   6        0.38       -2.26      3.45 o 
   4   4   6      517.44      550.60     13.41 o 
   5   4   6        1.54       -5.82      4.63 o 
   6   4   6       20.28        7.15      5.40 o 
   7   4   6       15.28        7.94      7.48 o 
   8   4   6        4.46       -4.53      7.52 o 
 -13   5   6        1.64       -0.75      8.12 o 
 -12   5   6        0.60       -6.92      7.21 o 
 -11   5   6        0.52       -7.99      7.07 o 
 -10   5   6        2.76        4.43      6.66 o 
  -9   5   6      274.48      292.37     11.91 o 
  -8   5   6      254.71      247.34      9.44 o 
  -7   5   6      233.80      243.83      7.79 o 
  -6   5   6      128.09      125.21      6.03 o 
  -5   5   6       47.52       63.91      4.84 o 
  -4   5   6       90.62       76.77      3.86 o 
  -3   5   6       75.11       76.90      3.77 o 
  -2   5   6      382.82      338.50      6.29 o 
  -1   5   6        4.19       -0.88      2.09 o 
   0   5   6       69.07       75.06      5.04 o 
   1   5   6      232.13      242.40      7.22 o 
   2   5   6        8.27        6.89      3.63 o 
   3   5   6        6.65        5.46      3.83 o 
   4   5   6       12.60       13.40      5.44 o 
   5   5   6      202.57      192.05      9.39 o 
   6   5   6       39.46       41.78      7.21 o 
   7   5   6        3.02        3.26      7.43 o 
   8   5   6        1.24        4.03     13.10 o 
 -13   6   6       36.95       34.71     11.12 o 
 -12   6   6       23.50       18.13      8.92 o 
 -11   6   6        6.18        3.68      7.25 o 
 -10   6   6       34.59       27.68      9.14 o 
  -9   6   6        3.08       -0.51      5.58 o 
  -8   6   6       90.12       99.43     10.19 o 
  -7   6   6       96.84      125.03      9.11 o 
  -6   6   6       28.88       37.25      6.00 o 
  -5   6   6      199.30      197.92      6.42 o 
  -4   6   6       15.85       21.33      3.09 o 
  -3   6   6      323.00      319.25      6.46 o 
  -2   6   6      182.24      176.19      7.00 o 
  -1   6   6        6.32        4.36      2.60 o 
   0   6   6      307.57      310.11      7.25 o 
   1   6   6      497.47      476.94      8.57 o 
   2   6   6      849.56      843.25     28.10 o 
   3   6   6      658.84      637.87     12.59 o 
   4   6   6      824.93      860.57     17.26 o 
   5   6   6      140.97      138.56     19.94 o 
   6   6   6      214.57      234.51     11.03 o 
   7   6   6      187.16      196.97     15.79 o 
   8   6   6       77.42       88.05     12.73 o 
 -12   7   6       17.75       19.81      9.18 o 
 -11   7   6        3.83        1.13      8.31 o 
 -10   7   6        7.55       12.93      8.46 o 
  -9   7   6        3.57        2.63      5.84 o 
  -8   7   6        1.36       -3.36      5.35 o 
  -7   7   6        0.23       -6.54      4.52 o 
  -6   7   6        3.79        7.92      4.99 o 
  -5   7   6       74.31       84.35      8.02 o 
  -4   7   6      207.50      206.28      7.00 o 
  -3   7   6       35.01       44.90      4.67 o 
  -2   7   6       49.81       64.26      4.17 o 
  -1   7   6       28.63       18.55      3.79 o 
   0   7   6      161.10      148.42      5.29 o 
   1   7   6       44.66       44.65      4.20 o 
   2   7   6        6.30        9.32      4.62 o 
   3   7   6       45.18       31.75      5.72 o 
   4   7   6       56.63       70.56      7.55 o 
   5   7   6       23.83       24.00      6.42 o 
   6   7   6       30.59       28.48     11.23 o 
   7   7   6       37.81       41.18      9.57 o 
 -12   8   6       65.76       68.76     12.25 o 
 -11   8   6       34.25       41.70     10.55 o 
 -10   8   6      198.00      197.14     13.11 o 
  -9   8   6       15.44       19.22      6.60 o 
  -8   8   6       40.30       43.59      7.44 o 
  -7   8   6        0.11        1.81      6.07 o 
  -6   8   6       36.72       36.42      7.67 o 
  -5   8   6       30.67       36.47      5.09 o 
  -4   8   6       23.30       16.26      4.07 o 
  -3   8   6      383.26      370.78     11.42 o 
  -2   8   6       34.79       32.10      4.43 o 
  -1   8   6      151.67      150.99      6.54 o 
   0   8   6      429.71      443.58     11.73 o 
   1   8   6      335.38      329.22      8.58 o 
   2   8   6      337.54      360.35      9.37 o 
   3   8   6      400.36      433.36     12.52 o 
   4   8   6      197.39      206.47      8.62 o 
   5   8   6      161.12      174.75      9.98 o 
   6   8   6      144.42      164.00     10.91 o 
   7   8   6       53.25       62.66     11.35 o 
 -11   9   6       53.49       40.32     10.75 o 
 -10   9   6       61.76       66.00     11.75 o 
  -9   9   6        5.98       -1.30      6.04 o 
  -8   9   6        1.29       -5.75      5.70 o 
  -7   9   6       40.49       41.23      7.93 o 
  -6   9   6       75.39       85.78      6.87 o 
  -5   9   6       29.03       30.51      5.02 o 
  -4   9   6      259.92      245.50      8.32 o 
  -3   9   6      115.87      117.32      7.25 o 
  -2   9   6       94.36      101.80      6.57 o 
  -1   9   6      331.02      301.20      9.53 o 
   0   9   6      439.17      424.36     11.30 o 
   1   9   6      230.72      225.25      9.01 o 
   2   9   6      392.35      380.53      9.89 o 
   3   9   6      105.61      123.53      7.66 o 
   4   9   6       25.13       22.04      9.71 o 
   5   9   6        1.49       -3.36      5.56 o 
   6   9   6       14.05        4.32      7.69 o 
 -11  10   6       33.11       29.05     10.13 o 
 -10  10   6      113.26      137.02     14.00 o 
  -9  10   6      239.97      240.93     15.33 o 
  -8  10   6      273.43      312.84     13.04 o 
  -7  10   6       66.61       79.61      8.69 o 
  -6  10   6       79.80       90.62      7.38 o 
  -5  10   6       32.84       39.80      5.56 o 
  -4  10   6       55.34       53.01      9.92 o 
  -3  10   6       76.60       90.09      6.58 o 
  -2  10   6       38.74       44.57      6.53 o 
  -1  10   6       13.66       21.72      5.20 o 
   0  10   6      108.83      122.27      8.24 o 
   1  10   6        7.93        7.22      4.74 o 
   2  10   6        3.13       -1.42      4.59 o 
   3  10   6       87.34       96.08      8.36 o 
   4  10   6       68.91       74.93     22.04 o 
   5  10   6       24.98       39.14     13.54 o 
   6  10   6       27.53       54.82     23.99 o 
 -10  11   6      115.44      121.75     14.79 o 
  -9  11   6      204.79      219.17     14.20 o 
  -8  11   6      170.27      173.65     11.04 o 
  -7  11   6      194.60      193.34      8.97 o 
  -6  11   6       53.39       60.96      6.62 o 
  -5  11   6       31.29       25.81      5.31 o 
  -4  11   6      241.47      232.52      8.68 o 
  -3  11   6      181.11      164.86      8.40 o 
  -2  11   6      147.51      138.63     12.64 o 
  -1  11   6      135.56      138.51      8.85 o 
   0  11   6       71.74       56.69      6.73 o 
   1  11   6       23.98       27.55      5.77 o 
   2  11   6       27.57       26.76      6.26 o 
   3  11   6       32.44       27.58      7.89 o 
   4  11   6        1.78       -4.17     10.20 o 
   5  11   6       33.02       17.12     11.88 o 
 -10  12   6       29.68       30.23     10.17 o 
  -9  12   6        4.95       10.69      8.94 o 
  -8  12   6        0.64       -5.13      4.79 o 
  -7  12   6        0.72       -0.06      5.03 o 
  -6  12   6       34.33       43.50      6.36 o 
  -5  12   6       45.45       61.25      6.45 o 
  -4  12   6       10.36        6.51      5.87 o 
  -3  12   6       39.33       28.61      5.92 o 
  -2  12   6        6.77        4.65      6.94 o 
  -1  12   6        0.00       -1.99      4.30 o 
   0  12   6        0.01       -5.89      4.41 o 
   1  12   6        8.82        6.62      6.41 o 
   2  12   6        7.92        2.37      6.63 o 
   3  12   6       15.58       13.27     12.71 o 
   4  12   6       23.23       23.56     12.77 o 
   5  12   6       21.75        5.63     13.03 o 
  -9  13   6       20.42       27.73      7.61 o 
  -8  13   6        4.31       -0.27      6.04 o 
  -7  13   6       21.83       15.15      5.75 o 
  -6  13   6       15.48       22.84      8.66 o 
  -5  13   6       40.03       42.53      6.15 o 
  -4  13   6       22.62       34.40      6.42 o 
  -3  13   6        4.19        4.55      5.13 o 
  -2  13   6       27.22       25.55     14.17 o 
  -1  13   6        4.26       -7.58      5.71 o 
   0  13   6        1.06       -8.73      5.82 o 
   1  13   6       26.33        4.24      6.68 o 
   2  13   6       40.48       27.23      8.34 o 
   3  13   6       43.28       61.68     14.91 o 
   4  13   6       20.50        3.45     12.84 o 
  -7  14   6       15.22       20.73      5.80 o 
  -6  14   6        9.79       14.67      5.55 o 
  -5  14   6       24.12       34.41     12.51 o 
  -4  14   6       11.20        0.87      6.89 o 
  -3  14   6       25.57       10.78      7.25 o 
  -2  14   6       57.44       46.81     11.97 o 
  -1  14   6        3.01        5.80      6.47 o 
   0  14   6       11.67        4.12      7.12 o 
   1  14   6       22.64        9.86      7.39 o 
   2  14   6       45.43       30.84      9.10 o 
  -6  15   6       25.55       23.97      7.32 o 
  -5  15   6       61.67       63.76      8.58 o 
  -4  15   6      134.77      146.39     13.79 o 
  -3  15   6      197.57      218.35     13.54 o 
  -2  15   6       69.72       68.39     10.18 o 
  -1  15   6       28.57       22.12      8.73 o 
   0  15   6       25.68       14.33      8.27 o 
   1  15   6        8.14       -0.78      7.27 o 
 -13   1   7        1.81        6.62      7.16 o 
 -12   1   7       55.62       65.48     18.01 o 
 -11   1   7        1.01        0.86      5.12 o 
 -10   1   7       57.09       74.94      7.31 o 
  -9   1   7        3.77        2.06      4.41 o 
  -8   1   7       52.34       59.25      5.72 o 
  -7   1   7       42.59       41.28      6.66 o 
  -6   1   7       12.52       15.22      3.51 o 
  -5   1   7      122.78      112.51      4.83 o 
  -4   1   7      311.40      298.87      8.73 o 
  -3   1   7      897.96      903.55     14.29 o 
  -2   1   7      260.56      235.38     10.55 o 
  -1   1   7      167.41      140.63      6.48 o 
   0   1   7      157.01      152.01      6.86 o 
   1   1   7        7.30        2.72      3.68 o 
   2   1   7        1.19       -0.91      3.54 o 
   3   1   7        5.54        2.07      5.33 o 
   4   1   7      207.51      196.42     11.75 o 
   5   1   7      114.07       94.53     11.01 o 
   6   1   7      106.90       96.13     11.71 o 
   7   1   7        2.01        3.16      7.26 o 
 -13   2   7        6.39        0.99      6.64 o 
 -12   2   7       74.98       91.39      9.66 o 
 -11   2   7       67.66       63.66      8.61 o 
 -10   2   7      222.52      230.56      9.33 o 
  -9   2   7       90.20       97.41      8.62 o 
  -8   2   7       14.75       10.47      4.53 o 
  -7   2   7       51.83       55.27      6.02 o 
  -6   2   7      502.07      474.56      9.12 o 
  -5   2   7      311.39      282.13      6.79 o 
  -4   2   7       61.36       82.10      4.26 o 
  -3   2   7      224.70      220.11      4.98 o 
  -2   2   7      188.85      181.83      7.08 o 
  -1   2   7      202.20      189.60      7.28 o 
   0   2   7      196.94      190.64      7.46 o 
   1   2   7      159.14      160.66      7.33 o 
   2   2   7       16.18       16.14      4.34 o 
   3   2   7       26.34       21.05      6.62 o 
   4   2   7       18.14       27.45      7.40 o 
   5   2   7      113.78      136.06     12.71 o 
   6   2   7        5.85        3.13      6.90 o 
   7   2   7       30.47       36.36      9.70 o 
 -13   3   7        0.16        0.59      8.44 o 
 -12   3   7       28.13       26.57      7.19 o 
 -11   3   7       99.78      104.62      9.43 o 
 -10   3   7       14.39       16.10      5.54 o 
  -9   3   7        0.52       -1.15      4.53 o 
  -8   3   7       58.74       57.32      6.02 o 
  -7   3   7       46.89       51.41      5.43 o 
  -6   3   7       54.57       65.85      5.32 o 
  -5   3   7      753.94      797.67     18.17 o 
  -4   3   7      572.10      549.74      9.62 o 
  -3   3   7      338.58      313.17      6.50 o 
  -2   3   7       16.86       13.20      2.87 o 
  -1   3   7      532.83      520.44     11.19 o 
   0   3   7        0.54       -3.66      3.57 o 
   1   3   7        2.19       -0.54      3.66 o 
   2   3   7        0.55        1.84      4.34 o 
   3   3   7       64.81       79.94      9.74 o 
   4   3   7      561.53      536.83     18.03 o 
   5   3   7       37.14       41.18     12.47 o 
   6   3   7        9.71       -5.37      6.88 o 
   7   3   7        0.44       -5.26     10.18 o 
 -13   4   7       21.10       10.77      8.28 o 
 -12   4   7       33.52       51.58     10.27 o 
 -11   4   7        0.00        6.00      6.85 o 
 -10   4   7        3.31       -7.02      4.68 o 
  -9   4   7        0.01       -3.71      4.28 o 
  -8   4   7       63.47       79.38      8.16 o 
  -7   4   7      403.87      418.73      9.86 o 
  -6   4   7      289.41      302.68      8.27 o 
  -5   4   7      450.92      461.76      9.32 o 
  -4   4   7     1006.51     1049.13     11.20 o 
  -3   4   7      827.70      875.70      9.85 o 
  -2   4   7      323.56      347.44      7.61 o 
  -1   4   7      124.38      119.69      5.10 o 
   0   4   7        0.69       -4.30      3.39 o 
   1   4   7      121.44      125.09      7.33 o 
   2   4   7       72.09       87.75      7.68 o 
   3   4   7      128.40      136.84      9.24 o 
   4   4   7       53.44       66.76      9.54 o 
   5   4   7        2.54       -8.77      5.84 o 
   6   4   7        4.50        0.21      6.97 o 
   7   4   7        0.58       -0.20      7.18 o 
 -13   5   7        7.13        5.77     13.06 o 
 -12   5   7        5.20        7.34      7.92 o 
 -11   5   7        8.16        9.06      7.99 o 
 -10   5   7        3.56       -7.28      4.86 o 
  -9   5   7       44.21       50.73      7.87 o 
  -8   5   7       37.22       41.46      7.07 o 
  -7   5   7       52.34       66.37      7.03 o 
  -6   5   7      140.83      134.02      6.17 o 
  -5   5   7       35.80       46.88      6.01 o 
  -4   5   7       45.65       45.16      3.84 o 
  -3   5   7        4.36       -0.52      2.48 o 
  -2   5   7      144.75      138.39      5.62 o 
  -1   5   7      101.87      118.00      5.70 o 
   0   5   7        3.66       -1.72      3.37 o 
   1   5   7       26.90       19.59      5.11 o 
   2   5   7      184.86      173.46      8.90 o 
   3   5   7      675.95      671.70     16.74 o 
   4   5   7      485.60      493.12     37.37 o 
   5   5   7      100.45      129.69     12.82 o 
   6   5   7       23.12       11.38      8.44 o 
   7   5   7       13.21        2.35     12.95 o 
 -12   6   7        2.32        2.56      8.15 o 
 -11   6   7        4.70       -5.00      7.03 o 
 -10   6   7        0.79       -7.64      5.10 o 
  -9   6   7      130.63      164.49     11.27 o 
  -8   6   7      281.47      289.94     11.97 o 
  -7   6   7       73.41       83.15      8.10 o 
  -6   6   7       24.07       19.01      5.85 o 
  -5   6   7        0.08       -0.84      2.70 o 
  -4   6   7      133.69      137.75      4.99 o 
  -3   6   7      430.26      456.70     33.58 o 
  -2   6   7       12.09        8.38      3.49 o 
  -1   6   7       26.64       25.26      4.22 o 
   0   6   7       54.44       57.87      5.35 o 
   1   6   7        1.29        3.99      4.39 o 
   2   6   7       21.47       16.02      5.29 o 
   3   6   7       10.31        6.14      5.08 o 
   4   6   7       19.84       26.42     13.86 o 
   5   6   7        7.69       -6.84      6.40 o 
   6   6   7        6.32       -8.39     11.30 o 
   7   6   7       12.38       13.32      8.81 o 
 -12   7   7        0.72       -4.63      8.40 o 
 -11   7   7       12.59       -6.49      7.62 o 
 -10   7   7        0.09       -8.96      7.36 o 
  -9   7   7        0.08       -3.72      5.78 o 
  -8   7   7       14.94       12.68      5.88 o 
  -7   7   7        7.78        0.23      5.40 o 
  -6   7   7       26.65       29.58      6.24 o 
  -5   7   7        6.00        3.93      3.67 o 
  -4   7   7        6.59       11.82      3.89 o 
  -3   7   7      111.39      110.98      9.11 o 
  -2   7   7       42.51       46.03      4.68 o 
  -1   7   7       68.52       73.29      7.26 o 
   0   7   7       42.09       35.06      4.90 o 
   1   7   7       85.22       92.65     12.16 o 
   2   7   7      221.70      218.61      9.74 o 
   3   7   7      179.52      179.13      9.54 o 
   4   7   7        5.14        2.78      7.01 o 
   5   7   7        0.18       -1.08      9.68 o 
   6   7   7        0.70       -3.55      6.92 o 
 -12   8   7        7.82       -4.09     14.69 o 
 -11   8   7        0.87       -7.64      7.78 o 
 -10   8   7        2.69       -3.50      6.93 o 
  -9   8   7        4.06       -2.85      5.83 o 
  -8   8   7        5.56        0.40      5.64 o 
  -7   8   7       12.17       10.26      5.92 o 
  -6   8   7       28.69       34.38      5.32 o 
  -5   8   7        4.92        7.59      4.21 o 
  -4   8   7        0.01        1.35      3.83 o 
  -3   8   7        4.26        5.54      3.73 o 
  -2   8   7       44.22       46.03      5.09 o 
  -1   8   7      135.82      118.77     11.61 o 
   0   8   7        3.52        2.26      3.97 o 
   1   8   7        2.46        2.31      3.90 o 
   2   8   7        4.13       -3.87      4.03 o 
   3   8   7       59.52       76.40      8.02 o 
   4   8   7       58.00       65.61     11.84 o 
   5   8   7        0.09       -0.21      7.02 o 
   6   8   7        0.34        1.67      7.90 o 
 -11   9   7       66.63       92.21     13.06 o 
 -10   9   7        1.42       -2.69      7.01 o 
  -9   9   7       11.56        5.48      6.32 o 
  -8   9   7      124.85      143.71     14.98 o 
  -7   9   7       48.42       44.70      7.28 o 
  -6   9   7        5.49       -0.39      4.28 o 
  -5   9   7       22.41       23.87      4.90 o 
  -4   9   7      118.69      129.74      8.75 o 
  -3   9   7      683.82      655.32     12.69 o 
  -2   9   7      818.12      811.60     13.98 o 
  -1   9   7      481.77      485.90     13.50 o 
   0   9   7      258.70      216.76      9.72 o 
   1   9   7       27.76       24.55      5.78 o 
   2   9   7        3.79        8.89      5.95 o 
   3   9   7        1.89       -0.45      4.61 o 
   4   9   7       24.02       38.67      8.74 o 
   5   9   7        1.12       -8.76      5.84 o 
 -11  10   7        0.83       -0.10      9.38 o 
 -10  10   7        0.40       -4.25      7.98 o 
  -9  10   7       23.31       17.09      7.39 o 
  -8  10   7       30.88       22.51      7.05 o 
  -7  10   7       20.10       14.25      5.12 o 
  -6  10   7        0.17       -5.97      3.99 o 
  -5  10   7        0.67       -3.04      3.80 o 
  -4  10   7        5.54        6.96      4.35 o 
  -3  10   7        2.40       -4.90      3.76 o 
  -2  10   7        9.46       10.94      5.17 o 
  -1  10   7       35.04       49.89      6.86 o 
   0  10   7        1.59        5.42      5.23 o 
   1  10   7       12.95       14.64      5.67 o 
   2  10   7       27.67       36.23      7.95 o 
   3  10   7        3.13        1.22      5.78 o 
   4  10   7       71.25      109.94     16.42 o 
   5  10   7       19.66       24.19     12.31 o 
 -10  11   7        0.62      -11.96      7.98 o 
  -9  11   7        3.34       -4.88      6.40 o 
  -8  11   7       12.35        6.95      6.38 o 
  -7  11   7        0.11       -7.43      4.96 o 
  -6  11   7       20.94       21.74      5.62 o 
  -5  11   7        7.41        3.07      4.33 o 
  -4  11   7        0.25       -0.31      4.23 o 
  -3  11   7      202.12      184.67      7.93 o 
  -2  11   7      258.01      232.77     10.38 o 
  -1  11   7      269.21      280.78     27.78 o 
   0  11   7      189.18      185.06      9.66 o 
   1  11   7       16.82       14.45     10.11 o 
   2  11   7        8.65       18.67     10.98 o 
   3  11   7       20.45       25.48     10.02 o 
  -9  12   7        3.73        0.91      5.54 o 
  -8  12   7        2.19        2.68      5.25 o 
  -7  12   7        0.11       -3.19      4.60 o 
  -6  12   7       25.84       40.66      6.31 o 
  -5  12   7       91.72       98.02      7.74 o 
  -4  12   7       15.31       10.20      4.84 o 
  -3  12   7        4.15        3.12      4.24 o 
  -2  12   7        2.91       -0.61      4.60 o 
  -1  12   7       25.43       23.04      7.41 o 
   0  12   7       75.18       80.34     21.78 o 
  -8  13   7        0.02       -7.84      6.13 o 
  -7  13   7        3.37       -2.25      6.51 o 
  -6  13   7        0.44        2.36      6.90 o 
  -5  13   7       13.83        6.49      4.90 o 
  -4  13   7       14.00       20.12      5.32 o 
  -3  13   7       14.72       11.49      5.60 o 
  -2  13   7       35.05       34.15     15.57 o 
  -1  13   7       20.33        5.57      9.91 o 
   0  13   7        1.12       -5.39     10.24 o 
  -7  14   7        6.94        4.09      6.38 o 
  -6  14   7        6.78        6.21      5.29 o 
  -5  14   7        3.67        1.79      7.56 o 
  -4  14   7       13.21       -1.42      7.82 o 
  -3  14   7        1.25        3.29      6.46 o 
  -2  14   7        5.22      -11.53      8.08 o 
  -1  14   7        6.26       -8.80      8.84 o 
   0  14   7        3.63       -2.40     10.63 o 
  -5  15   7        1.89        1.11     10.67 o 
  -4  15   7        0.03        5.87     11.93 o 
  -3  15   7        5.03       11.49     16.77 o 
  -2  15   7        5.73        4.39     10.20 o 
  -1  15   7       11.53       -8.12     10.57 o 
 -13   0   8        0.86       -2.49     11.09 o 
 -12   0   8       76.08       76.37     16.77 o 
 -11   0   8      500.72      504.55     25.78 o 
 -10   0   8      156.95      152.25     14.38 o 
  -9   0   8        3.83        9.46      7.66 o 
  -8   0   8        4.97        4.60      6.99 o 
  -7   0   8      168.77      168.84     11.65 o 
  -6   0   8      590.77      553.69     18.19 o 
  -5   0   8      115.13      108.05     10.22 o 
  -4   0   8       45.92       52.32      8.07 o 
  -3   0   8       29.50       33.84      8.01 o 
  -2   0   8      187.70      184.69     16.86 o 
  -1   0   8      977.50     1002.29     22.98 o 
   0   0   8      632.13      671.77     19.31 o 
   1   0   8       43.14       46.61      8.11 o 
   2   0   8       34.61       35.65     11.55 o 
   3   0   8        0.37        4.76      8.34 o 
   4   0   8      401.04      428.79     24.52 o 
   5   0   8       32.51       29.78     12.53 o 
   6   0   8        1.93        3.97      9.21 o 
   7   0   8       40.34       41.83     15.54 o 
 -13   1   8        2.24       -5.98      5.87 o 
 -12   1   8        3.71        6.54      5.83 o 
 -11   1   8        5.28        3.17      5.09 o 
 -10   1   8        1.15        1.46      4.67 o 
  -9   1   8       21.81       17.22      4.89 o 
  -8   1   8       38.85       32.68      5.11 o 
  -7   1   8       12.77        7.71      4.81 o 
  -6   1   8       15.69       10.93      4.75 o 
  -5   1   8        0.13       -0.62      3.92 o 
  -4   1   8        0.56       -2.32      3.76 o 
  -3   1   8       46.13       40.69      5.54 o 
  -2   1   8        0.66        0.18      3.68 o 
  -1   1   8       11.32        9.60      4.30 o 
   0   1   8       19.02       23.82      4.86 o 
   1   1   8        2.24       -4.45      3.66 o 
   2   1   8        0.03       -5.99      4.34 o 
   3   1   8       80.10       86.51     12.92 o 
   4   1   8       96.62       86.04     15.47 o 
   5   1   8       47.80       42.48      9.28 o 
   6   1   8        6.73        2.55      7.15 o 
   7   1   8       12.84       -3.27      7.46 o 
 -13   2   8        2.87        0.67      6.08 o 
 -12   2   8       14.26       13.19      8.87 o 
 -11   2   8      146.68      171.79      9.62 o 
 -10   2   8       78.89      103.36      7.90 o 
  -9   2   8       43.98       51.52      8.45 o 
  -8   2   8       27.43       25.53      5.12 o 
  -7   2   8       95.70      105.02      8.01 o 
  -6   2   8      379.28      373.67     15.18 o 
  -5   2   8      321.61      338.25     10.13 o 
  -4   2   8      488.86      527.19     12.06 o 
  -3   2   8      392.58      407.87     10.66 o 
  -2   2   8       77.62       95.15      6.90 o 
  -1   2   8      245.40      259.80      9.08 o 
   0   2   8       98.52      117.53      7.61 o 
   1   2   8        8.47        2.93      4.08 o 
   2   2   8        5.80        7.61      5.09 o 
   3   2   8       29.83       33.61      8.19 o 
   4   2   8      121.09      141.09     12.87 o 
   5   2   8       47.20       56.48     10.23 o 
   6   2   8        5.05       -3.29      7.31 o 
 -13   3   8        8.88       15.40      8.78 o 
 -12   3   8        2.71        2.44     10.12 o 
 -11   3   8        0.18       -7.39      4.93 o 
 -10   3   8       23.82       24.70      8.67 o 
  -9   3   8       12.68       11.35      4.87 o 
  -8   3   8       36.02       40.00      5.38 o 
  -7   3   8        6.89        5.18      4.94 o 
  -6   3   8        1.51       -0.33      4.73 o 
  -5   3   8       97.97      103.42      9.59 o 
  -4   3   8       14.03       14.37      4.66 o 
  -3   3   8       12.15       13.66      4.62 o 
  -2   3   8      260.71      231.24      8.72 o 
  -1   3   8        0.01       -5.35      3.57 o 
   0   3   8        9.44        9.23      4.84 o 
   1   3   8       11.15       16.28      5.55 o 
   2   3   8        1.32       -5.49      4.40 o 
   3   3   8        7.46        0.69      5.74 o 
   4   3   8       75.51       82.48     11.09 o 
   5   3   8        2.98       10.80      7.03 o 
   6   3   8       17.62        7.19      8.08 o 
 -13   4   8       16.51       11.16      8.60 o 
 -12   4   8        5.34        5.43     16.52 o 
 -11   4   8        3.55       -2.21      6.45 o 
 -10   4   8        7.57        3.51      5.75 o 
  -9   4   8       82.23       81.03      7.06 o 
  -8   4   8       72.08       79.93      6.74 o 
  -7   4   8       15.32       13.20      5.47 o 
  -6   4   8       29.09       25.58      5.52 o 
  -5   4   8        5.96        5.56      4.43 o 
  -4   4   8       41.71       41.16      6.15 o 
  -3   4   8      125.45      121.75     16.58 o 
  -2   4   8      376.42      355.73     14.32 o 
  -1   4   8      410.26      403.69     12.03 o 
   0   4   8      866.38      859.32     17.60 o 
   1   4   8      660.92      615.82     18.52 o 
   2   4   8      150.16      137.95      8.63 o 
   3   4   8      232.02      214.71     12.45 o 
   4   4   8      107.66      125.98     12.29 o 
   5   4   8       13.05        9.54      7.08 o 
   6   4   8        0.00       -7.96      6.78 o 
 -13   5   8        0.25       -7.32     20.54 o 
 -12   5   8        0.42       -8.37      7.37 o 
 -11   5   8        0.76        0.58      7.41 o 
 -10   5   8        2.42       -3.64      5.61 o 
  -9   5   8       53.14       57.75      7.78 o 
  -8   5   8      103.72      101.58     13.68 o 
  -7   5   8       44.75       53.03      9.51 o 
  -6   5   8       30.51       24.36      6.79 o 
  -5   5   8        8.08        3.05      4.44 o 
  -4   5   8       14.59        9.46      4.64 o 
  -3   5   8       71.57       79.54      7.28 o 
  -2   5   8      217.75      211.65      9.08 o 
  -1   5   8      185.73      166.21      8.45 o 
   0   5   8      171.43      177.08      8.74 o 
   1   5   8      365.74      360.65     12.03 o 
   2   5   8      151.89      152.86      9.29 o 
   3   5   8        0.13        3.56      6.38 o 
   4   5   8       13.58       19.23      7.36 o 
   5   5   8        3.79       -1.56      6.60 o 
   6   5   8        0.00       -7.95      7.34 o 
 -12   6   8        4.50        1.66      7.96 o 
 -11   6   8        1.00        2.04      7.65 o 
 -10   6   8        0.26       -8.70      5.80 o 
  -9   6   8       18.65        7.67      5.99 o 
  -8   6   8       37.13       33.03     10.80 o 
  -7   6   8       14.59       11.88      7.70 o 
  -6   6   8       47.90       60.65     21.75 o 
  -5   6   8      161.50      145.26     11.29 o 
  -4   6   8        5.53       23.55     12.95 o 
  -3   6   8      142.21      144.22      8.72 o 
  -2   6   8       47.07       60.22     14.34 o 
  -1   6   8      101.59      114.08      7.95 o 
   0   6   8        2.06       -4.91      4.34 o 
   1   6   8       23.55       18.32      5.62 o 
   2   6   8      236.93      232.05     10.65 o 
   3   6   8       23.14       26.49      7.37 o 
   4   6   8       12.45       16.02     14.11 o 
   5   6   8       33.93       50.08     10.37 o 
   6   6   8        8.02        2.68      7.64 o 
 -12   7   8        0.89       -1.69      9.33 o 
 -11   7   8        1.62       -1.26      7.30 o 
 -10   7   8        0.00       -5.60      6.11 o 
  -9   7   8       45.04       44.10      7.88 o 
  -8   7   8        5.65       -3.86      6.59 o 
  -7   7   8       13.52       16.53      8.24 o 
  -6   7   8        0.22       -3.12      4.52 o 
  -5   7   8       12.89        2.61      6.25 o 
  -4   7   8       10.36        9.90      7.13 o 
  -3   7   8      174.87      169.86     11.94 o 
  -2   7   8      747.09      751.81     22.03 o 
  -1   7   8      163.93      154.08      8.43 o 
   0   7   8      193.48      177.12      9.02 o 
   1   7   8      305.18      282.22     10.98 o 
   2   7   8      102.81      110.89     14.15 o 
   3   7   8        4.65        5.58      6.82 o 
   4   7   8      127.58      144.04     13.33 o 
   5   7   8       26.51       26.10      8.80 o 
 -11   8   8       33.49       23.52      9.72 o 
 -10   8   8        3.38       -0.86      6.47 o 
  -9   8   8       50.04       53.59      8.39 o 
  -8   8   8       20.08        8.57     14.09 o 
  -7   8   8        0.70       -9.69      6.46 o 
  -6   8   8        1.45       -2.05      4.60 o 
  -5   8   8      124.68      139.15     12.54 o 
  -4   8   8     1009.69      999.61     26.10 o 
  -3   8   8      806.93      832.80     23.71 o 
  -2   8   8      420.49      399.97     16.79 o 
  -1   8   8      220.36      245.31     13.84 o 
   0   8   8       55.35       47.34      8.62 o 
   1   8   8        3.10        5.10      4.81 o 
   2   8   8        5.85        3.18      5.05 o 
   3   8   8        0.52        4.80      6.35 o 
   4   8   8        2.98        4.88      7.42 o 
   5   8   8        1.71        2.39      9.18 o 
 -11   9   8       47.67       52.61     15.13 o 
 -10   9   8        0.09       -7.17      6.21 o 
  -9   9   8        3.88        6.32      8.68 o 
  -8   9   8        8.61        5.74      7.66 o 
  -7   9   8        0.31       -3.14      4.98 o 
  -6   9   8       32.23       22.78      5.87 o 
  -5   9   8       34.24       38.53      9.11 o 
  -4   9   8      205.92      235.65     13.72 o 
  -3   9   8        0.22       -1.01      6.07 o 
  -2   9   8        0.42       -4.31      5.76 o 
  -1   9   8       39.96       47.88      9.07 o 
   0   9   8       27.83       24.00      7.32 o 
   1   9   8        1.76       -5.27     12.85 o 
   2   9   8       35.46       56.80     14.62 o 
   3   9   8       69.25       71.34     15.48 o 
   4   9   8       17.60        8.84     11.29 o 
 -10  10   8        2.30       -7.32      6.57 o 
  -9  10   8        6.28      -10.66      7.11 o 
  -8  10   8       19.84       20.72      6.55 o 
  -7  10   8      183.85      186.56     10.39 o 
  -6  10   8      376.29      369.65     13.12 o 
  -5  10   8      193.29      209.81     13.70 o 
  -4  10   8      201.74      167.18     12.21 o 
  -3  10   8      419.20      407.00     39.41 o 
  -2  10   8      144.73      151.60     24.42 o 
  -1  10   8       83.67       81.89     10.37 o 
   0  10   8      278.38      274.63     20.80 o 
   1  10   8      141.07      165.13     13.38 o 
   2  10   8        6.11        4.30      6.06 o 
   3  10   8       15.59        6.93      7.27 o 
   4  10   8       22.04       39.12     13.80 o 
 -10  11   8        0.60       -1.64     11.40 o 
  -9  11   8        2.05        2.86      6.23 o 
  -8  11   8        1.33       -3.65      5.64 o 
  -7  11   8        7.94        2.46      6.16 o 
  -6  11   8       22.85       26.82      6.71 o 
  -5  11   8        5.12        2.77      6.34 o 
  -4  11   8       15.16       15.96     11.13 o 
  -3  11   8       73.74       68.34     14.91 o 
  -2  11   8      162.85      178.58     12.67 o 
  -1  11   8       44.91       41.40      8.96 o 
   0  11   8        0.99        3.25      5.97 o 
   1  11   8        1.09        6.59      6.28 o 
   2  11   8       16.76       20.64      9.34 o 
   3  11   8       46.38       86.68     25.08 o 
  -9  12   8        3.58       -2.08      6.25 o 
  -8  12   8       15.93        6.81      6.52 o 
  -7  12   8        1.10        1.09      5.87 o 
  -6  12   8        2.29       -4.51      6.84 o 
  -5  12   8       15.41       22.72      7.70 o 
  -4  12   8       15.89        6.76      7.26 o 
  -3  12   8       57.75       82.57     22.61 o 
  -2  12   8       87.10       95.08     24.51 o 
  -1  12   8       58.96       50.03      9.63 o 
   0  12   8       28.43       45.61      8.98 o 
   1  12   8        7.41       16.81      7.49 o 
   2  12   8        2.23       13.14      9.76 o 
  -7  13   8       32.39       33.78      9.87 o 
  -6  13   8       12.29        9.44      8.34 o 
  -5  13   8       21.28       16.21      8.33 o 
  -4  13   8        9.42       13.07      7.35 o 
  -3  13   8        9.15       16.54      7.06 o 
  -2  13   8       13.86       16.07      7.65 o 
  -1  13   8       20.50       27.46     10.68 o 
   0  13   8       26.06       40.78     12.55 o 
   1  13   8       17.99       45.34     13.16 o 
  -6  14   8        2.26       14.09      9.68 o 
  -5  14   8        8.20       12.80      8.15 o 
  -4  14   8        1.45       10.76      9.71 o 
  -3  14   8       20.59       43.55     13.60 o 
  -2  14   8        0.00       15.67      9.13 o 
  -1  14   8        2.63       18.86      9.82 o 
 -13   1   9        0.05       -9.70      7.75 o 
 -12   1   9       20.43       13.64      8.39 o 
 -11   1   9        0.88       -7.94      7.96 o 
 -10   1   9        4.76        5.53      7.32 o 
  -9   1   9        7.89        1.38      5.17 o 
  -8   1   9       53.28       60.13      7.53 o 
  -7   1   9        7.21        4.17      5.19 o 
  -6   1   9      101.88      115.82      8.41 o 
  -5   1   9       52.31       63.73      6.97 o 
  -4   1   9      255.80      268.92      9.75 o 
  -3   1   9      127.78      127.73      7.97 o 
  -2   1   9      187.36      198.02      8.73 o 
  -1   1   9       80.56       95.38      7.56 o 
   0   1   9        0.00       -1.32      4.25 o 
   1   1   9        5.40        7.55      4.93 o 
   2   1   9       13.12       10.18      6.95 o 
   3   1   9      151.69      163.74     12.03 o 
   4   1   9       35.80       34.20      8.77 o 
   5   1   9        0.20        0.17      7.17 o 
 -13   2   9        3.75      -14.82     10.44 o 
 -12   2   9        0.08       -2.71      7.42 o 
 -11   2   9        5.71        3.80      6.55 o 
 -10   2   9       10.00       -1.54      6.06 o 
  -9   2   9       15.64        4.68      6.12 o 
  -8   2   9       21.62       16.54      6.78 o 
  -7   2   9        9.69        8.06      5.10 o 
  -6   2   9       58.42       61.85      6.87 o 
  -5   2   9       79.21       76.14      7.14 o 
  -4   2   9      185.42      172.16      8.48 o 
  -3   2   9        5.26        2.94      4.49 o 
  -2   2   9      103.53      119.21      7.83 o 
  -1   2   9       20.41       20.66      5.28 o 
   0   2   9        0.04       -6.21      4.14 o 
   1   2   9       96.12       97.30      7.84 o 
   2   2   9        3.97       -4.40      5.27 o 
   3   2   9      147.88      165.74     13.84 o 
   4   2   9       19.42        9.25      7.59 o 
   5   2   9        7.16       10.15      7.72 o 
 -13   3   9       29.41       23.77     14.15 o 
 -12   3   9       39.21       30.15     14.50 o 
 -11   3   9       57.91       63.96     13.86 o 
 -10   3   9       31.44       33.52      7.87 o 
  -9   3   9       77.53       87.15      9.36 o 
  -8   3   9      185.74      161.99      9.59 o 
  -7   3   9      121.35      136.42     14.44 o 
  -6   3   9        2.04        0.83      5.05 o 
  -5   3   9       64.78       75.87      7.23 o 
  -4   3   9       11.18       15.96      5.29 o 
  -3   3   9      609.25      566.60     13.31 o 
  -2   3   9      429.70      444.53     12.09 o 
  -1   3   9       97.81       98.28      7.83 o 
   0   3   9      200.35      178.24      9.52 o 
   1   3   9      205.89      208.57     10.19 o 
   2   3   9       65.96       62.21     12.98 o 
   3   3   9      107.67      127.42     12.98 o 
   4   3   9        5.90       -4.27      6.28 o 
   5   3   9       15.03       -0.79      7.11 o 
 -13   4   9        1.00        1.66     13.82 o 
 -12   4   9        5.02       -4.96     10.57 o 
 -11   4   9       13.48       -2.30     11.27 o 
 -10   4   9       39.79       33.99     10.02 o 
  -9   4   9       64.65       61.23     11.48 o 
  -8   4   9        7.27        2.02      5.27 o 
  -7   4   9        2.98        0.01      4.77 o 
  -6   4   9       64.87       61.67      7.54 o 
  -5   4   9      212.96      212.41      9.85 o 
  -4   4   9      677.66      680.94     15.95 o 
  -3   4   9      485.59      486.42     13.65 o 
  -2   4   9      446.94      460.25     13.58 o 
  -1   4   9      322.39      334.99     26.64 o 
   0   4   9      111.19      124.45      9.71 o 
   1   4   9       45.20       56.83      7.81 o 
   2   4   9        0.18       -4.74      5.51 o 
   3   4   9        0.02        3.10      6.40 o 
   4   4   9        6.23        7.62     10.40 o 
   5   4   9        2.29       -4.59      7.39 o 
 -12   5   9       20.37       26.74     13.73 o 
 -11   5   9       41.22       24.52     10.47 o 
 -10   5   9      115.05       92.49     12.92 o 
  -9   5   9       81.51       79.39     11.89 o 
  -8   5   9        3.01        1.10      7.44 o 
  -7   5   9       11.14        2.59      6.75 o 
  -6   5   9       35.71       34.20      6.31 o 
  -5   5   9       10.78       10.60      5.36 o 
  -4   5   9       10.02       12.82      5.42 o 
  -3   5   9       95.50      118.07     13.06 o 
  -2   5   9       95.20       92.93      8.51 o 
  -1   5   9        3.35        3.69      5.02 o 
   0   5   9      122.42      126.00     16.19 o 
   1   5   9      161.72      170.61     10.72 o 
   2   5   9        9.32        3.75      8.95 o 
   3   5   9        0.63       -0.60      6.21 o 
   4   5   9       18.10       22.19      8.09 o 
   5   5   9        2.94       -4.53      6.57 o 
 -12   6   9       10.99        3.03     12.81 o 
 -11   6   9        0.40       -9.84      7.54 o 
 -10   6   9        0.28        7.61      8.63 o 
  -9   6   9       70.44       71.58     11.86 o 
  -8   6   9       42.90       32.74     13.95 o 
  -7   6   9        9.80        0.98      6.78 o 
  -6   6   9       52.87       46.96     10.42 o 
  -5   6   9        0.91       -2.27      6.57 o 
  -4   6   9      266.66      296.20     15.41 o 
  -3   6   9       72.82       91.87      8.48 o 
  -2   6   9        7.07       13.75      5.98 o 
  -1   6   9       81.32       72.95      8.00 o 
   0   6   9      178.42      174.32      9.36 o 
   1   6   9      393.41      404.18     13.52 o 
   2   6   9      277.09      277.56     11.88 o 
   3   6   9       87.64       89.99     11.86 o 
   4   6   9        3.00       -2.07      7.04 o 
 -12   7   9        8.66       -2.36     11.68 o 
 -11   7   9        0.56       -8.03     11.23 o 
 -10   7   9       11.61        0.24      8.62 o 
  -9   7   9       47.35       23.29      9.64 o 
  -8   7   9       38.04       36.34      9.61 o 
  -7   7   9        7.85        0.97      6.76 o 
  -6   7   9        1.97       -4.42      5.84 o 
  -5   7   9       38.88       45.84     10.34 o 
  -4   7   9       75.77       83.62     11.30 o 
  -3   7   9       37.08       42.97      8.96 o 
  -2   7   9        6.18        3.61      6.32 o 
  -1   7   9       20.67       10.89      5.38 o 
   0   7   9       26.25       26.97      8.87 o 
   1   7   9        6.19       -1.84      4.78 o 
   2   7   9        0.94       -0.91      5.06 o 
   3   7   9        0.27        5.11      6.79 o 
   4   7   9        2.71       -1.79      6.88 o 
 -11   8   9        4.79        5.79     12.77 o 
 -10   8   9       13.48       11.52      8.99 o 
  -9   8   9        3.79        3.09      8.24 o 
  -8   8   9       35.77       26.73      9.46 o 
  -7   8   9       28.49       24.94      9.02 o 
  -6   8   9      160.92      165.84     14.45 o 
  -5   8   9      174.91      166.19     14.08 o 
  -4   8   9       93.70      110.36     12.04 o 
  -3   8   9        4.17        1.81      6.56 o 
  -2   8   9        4.57       -1.76      5.96 o 
  -1   8   9        4.38        1.49      6.47 o 
   0   8   9       10.96        3.95      7.99 o 
   1   8   9       23.04       22.99     11.41 o 
   2   8   9       15.88       18.18      8.04 o 
   3   8   9       20.35       17.35      8.26 o 
   4   8   9        0.12       -9.15      6.97 o 
 -11   9   9        1.40        0.76     13.43 o 
 -10   9   9        7.11        3.21      9.79 o 
  -9   9   9        0.55      -10.28      7.21 o 
  -8   9   9        0.02       -8.54      7.19 o 
  -7   9   9       17.23       12.58      8.07 o 
  -6   9   9      156.47      157.38     14.66 o 
  -5   9   9      371.98      355.41     17.21 o 
  -4   9   9      208.89      181.61     12.97 o 
  -3   9   9       19.82       17.82      7.76 o 
  -2   9   9        0.46       -4.93      6.23 o 
  -1   9   9       24.03       29.71      9.04 o 
   0   9   9       23.25       26.60      8.23 o 
   1   9   9        0.32        7.52      7.09 o 
   2   9   9       19.68       16.14     10.46 o 
   3   9   9       11.11       16.59     12.88 o 
 -10  10   9        3.41      -12.42      8.28 o 
  -9  10   9        3.81       -5.83      7.76 o 
  -8  10   9       20.11        8.97      8.64 o 
  -7  10   9       53.82       69.55     12.18 o 
  -6  10   9       32.95       27.86      9.33 o 
  -5  10   9       16.41       15.18      8.10 o 
  -4  10   9       41.70       34.27      9.17 o 
  -3  10   9       57.13       61.52     22.33 o 
  -2  10   9       38.53       41.04      9.25 o 
  -1  10   9       79.49       94.60     12.20 o 
   0  10   9       45.84       52.11     14.33 o 
   1  10   9        3.44       11.47      7.29 o 
   2  10   9        1.10        5.38      7.75 o 
  -9  11   9        0.03       -3.12      7.91 o 
  -8  11   9        4.52        0.20      7.72 o 
  -7  11   9        6.94        5.11      8.38 o 
  -6  11   9       75.69       82.68     17.14 o 
  -5  11   9      138.30      159.67     14.79 o 
  -4  11   9       61.93       80.32     17.32 o 
  -3  11   9        2.14        8.00      6.84 o 
  -2  11   9        1.56        6.26      6.73 o 
  -1  11   9       13.97       11.09      6.94 o 
   0  11   9       22.55       33.20      9.08 o 
   1  11   9       20.98       28.61     10.40 o 
  -8  12   9        1.95       -0.98      8.43 o 
  -7  12   9        1.45        3.88      7.98 o 
  -6  12   9        0.00        3.33      7.46 o 
  -5  12   9        6.17       -0.53      6.85 o 
  -4  12   9       28.79       26.31      8.66 o 
  -3  12   9        0.26       -3.27      6.13 o 
  -2  12   9       13.60       11.32      7.73 o 
  -1  12   9       14.22       27.62      9.71 o 
   0  12   9        4.93       11.18      7.95 o 
  -6  13   9        7.31        3.13      7.41 o 
  -5  13   9       10.07        0.12      7.21 o 
  -4  13   9        0.00       12.92      7.54 o 
  -3  13   9        3.31        2.84      6.78 o 
  -2  13   9        0.05        7.92      7.41 o 
  -1  13   9        1.71        8.36      7.55 o 
 -13   0  10       47.47       32.94     15.28 o 
 -12   0  10       39.89       36.31     13.49 o 
 -11   0  10        0.39       -9.55      8.55 o 
 -10   0  10       11.04       10.72      8.96 o 
  -9   0  10       50.52       47.37     12.16 o 
  -8   0  10      128.23      136.20     13.32 o 
  -7   0  10      100.59       96.85     12.06 o 
  -6   0  10        2.20       -3.58      6.94 o 
  -5   0  10       36.95       26.42      8.48 o 
  -4   0  10      166.55      180.84     12.76 o 
  -3   0  10        0.01       -5.41      6.95 o 
  -2   0  10        7.81        7.10      7.48 o 
  -1   0  10       34.47       34.12      8.68 o 
   0   0  10       89.20       66.73     20.94 o 
   1   0  10      247.29      221.23     18.54 o 
   2   0  10       43.49       45.26     13.03 o 
   3   0  10        0.66       -2.64      9.21 o 
   4   0  10       22.02       50.54     15.20 o 
 -13   1  10        2.80        5.37      8.07 o 
 -12   1  10        9.23        3.18      8.63 o 
 -11   1  10       28.35       21.35      9.53 o 
 -10   1  10       13.42       11.30      6.76 o 
  -9   1  10        8.18        1.40      5.32 o 
  -8   1  10        7.07        8.59      5.50 o 
  -7   1  10        9.69        6.54      5.03 o 
  -6   1  10       30.97       21.92      5.88 o 
  -5   1  10       21.30       24.89      6.29 o 
  -4   1  10       92.15      100.67      8.82 o 
  -3   1  10        0.09        0.65      4.62 o 
  -2   1  10        5.03       -0.20      4.93 o 
  -1   1  10        0.98       -2.43      4.75 o 
   0   1  10        2.64       -5.84      4.41 o 
   1   1  10        2.93       -0.19      6.46 o 
   2   1  10        8.49       13.41     10.50 o 
   3   1  10       16.99       14.49      8.00 o 
   4   1  10        9.46       11.43      7.45 o 
 -12   2  10        0.11       -9.87      6.58 o 
 -11   2  10       15.60       10.69      7.32 o 
 -10   2  10       47.89       45.45      8.48 o 
  -9   2  10       13.13       12.99      6.43 o 
  -8   2  10        4.29       -5.15      4.73 o 
  -7   2  10        6.10        1.33      4.69 o 
  -6   2  10       23.40       21.32      5.95 o 
  -5   2  10      118.25      117.41      8.80 o 
  -4   2  10        0.02        3.09      5.08 o 
  -3   2  10       23.08       19.96      5.78 o 
  -2   2  10       15.02       14.78      5.50 o 
  -1   2  10        5.86       -0.67      4.79 o 
   0   2  10       60.55       57.79      7.19 o 
   1   2  10       10.04        0.89      9.15 o 
   2   2  10        7.99        0.31      6.05 o 
   3   2  10      126.16      156.39     20.81 o 
   4   2  10       64.63       67.77     11.69 o 
 -12   3  10       15.58       -0.57      9.53 o 
 -11   3  10       66.69       59.86     22.20 o 
 -10   3  10       75.69       80.60      9.51 o 
  -9   3  10       32.97       28.31      7.19 o 
  -8   3  10       54.16       54.20      7.81 o 
  -7   3  10       55.19       53.87      7.70 o 
  -6   3  10       52.87       72.00      8.23 o 
  -5   3  10      134.18      122.06      8.89 o 
  -4   3  10      305.88      312.18     11.14 o 
  -3   3  10      129.44      145.52      9.78 o 
  -2   3  10      157.55      153.93      9.61 o 
  -1   3  10       89.24       79.33      8.68 o 
   0   3  10       19.45       14.65      6.30 o 
   1   3  10       69.09       55.35      8.10 o 
   2   3  10       97.36      100.83     11.82 o 
   3   3  10       12.77       10.97      8.92 o 
   4   3  10       29.62       15.04      8.63 o 
 -12   4  10        6.55      -11.03     11.39 o 
 -11   4  10       38.31       13.36     10.44 o 
 -10   4  10       73.04       57.99     12.05 o 
  -9   4  10        3.41        2.99      8.07 o 
  -8   4  10        0.47        0.20      7.80 o 
  -7   4  10       12.50        2.76      5.54 o 
  -6   4  10       25.83       22.99      6.00 o 
  -5   4  10      240.10      223.29     10.48 o 
  -4   4  10       65.35       63.12     14.35 o 
  -3   4  10       34.58       35.07      7.09 o 
  -2   4  10      284.38      276.72     11.58 o 
  -1   4  10       42.51       38.98      8.05 o 
   0   4  10        0.76       -4.13      5.31 o 
   1   4  10       16.30       14.65      6.45 o 
   2   4  10        2.27        0.55      6.63 o 
   3   4  10       14.32       16.24      8.67 o 
   4   4  10        0.24       -0.63     10.57 o 
 -12   5  10       13.92       13.91     13.93 o 
 -11   5  10       10.51       -3.14     14.58 o 
 -10   5  10        0.17       -8.01      7.72 o 
  -9   5  10        6.55       -4.59      7.96 o 
  -8   5  10        1.11       -6.91      7.87 o 
  -7   5  10       17.18        5.59      7.51 o 
  -6   5  10       58.48       61.94     10.47 o 
  -5   5  10      174.70      175.22      9.56 o 
  -4   5  10      857.24      872.86     19.09 o 
  -3   5  10      422.83      391.89     13.31 o 
  -2   5  10      124.89      111.67     10.08 o 
  -1   5  10       89.91       91.37      8.97 o 
   0   5  10       42.24       34.98      7.13 o 
   1   5  10       13.34       25.02      7.42 o 
   2   5  10       13.10        6.80      7.05 o 
   3   5  10        1.38       -2.46      6.64 o 
 -11   6  10        2.85       -6.82      9.75 o 
 -10   6  10       19.77       19.15     10.06 o 
  -9   6  10       46.93       43.39     10.85 o 
  -8   6  10        1.89        6.17      8.79 o 
  -7   6  10        0.42       -5.12      6.91 o 
  -6   6  10       61.57       50.70     10.16 o 
  -5   6  10       10.31        5.99      7.72 o 
  -4   6  10       93.15      107.28     15.27 o 
  -3   6  10       27.42       18.34      8.06 o 
  -2   6  10       14.81        9.52      5.49 o 
  -1   6  10        2.12        1.01      5.02 o 
   0   6  10       27.08       31.95      7.01 o 
   1   6  10       70.79       52.59      7.84 o 
   2   6  10        4.55       -0.97      6.69 o 
   3   6  10        0.00       -1.19      6.87 o 
 -11   7  10        0.15      -13.55     12.70 o 
 -10   7  10       19.98       20.49     12.69 o 
  -9   7  10       24.06       24.81     10.09 o 
  -8   7  10       29.05       30.91      9.85 o 
  -7   7  10       98.12      113.17     13.34 o 
  -6   7  10       34.72       31.38      9.15 o 
  -5   7  10       15.53       20.81      8.52 o 
  -4   7  10       12.31       11.09      8.12 o 
  -3   7  10        2.73        3.23      7.07 o 
  -2   7  10       19.04       16.03      8.31 o 
  -1   7  10        0.23        4.21      7.22 o 
   0   7  10       17.92        7.30      7.44 o 
   1   7  10        0.46       -2.72      5.55 o 
   2   7  10        0.79       -3.24      7.88 o 
   3   7  10        7.34        1.59      9.09 o 
 -10   8  10       41.46       27.56     10.65 o 
  -9   8  10       39.47       38.14     20.13 o 
  -8   8  10       46.82       55.75     11.68 o 
  -7   8  10        0.44        3.35      7.58 o 
  -6   8  10       43.01       35.00     16.84 o 
  -5   8  10        2.80       -0.76      6.99 o 
  -4   8  10        4.12        0.51      6.56 o 
  -3   8  10        6.35       10.52      7.90 o 
  -2   8  10        0.04       -1.99      6.17 o 
  -1   8  10        0.00       -4.55      6.38 o 
   0   8  10        7.39        8.61      7.26 o 
   1   8  10        0.35        1.04      7.42 o 
   2   8  10        7.71       16.53     13.32 o 
 -10   9  10       31.61       38.40     11.49 o 
  -9   9  10      168.86      186.03     29.50 o 
  -8   9  10      167.37      190.60     16.94 o 
  -7   9  10       82.13       97.72     18.19 o 
  -6   9  10      120.90      125.93     14.81 o 
  -5   9  10      164.08      179.98     14.86 o 
  -4   9  10        3.94        0.05      6.83 o 
  -3   9  10        7.91       11.59      7.99 o 
  -2   9  10       68.08       72.03     11.60 o 
  -1   9  10       28.17       29.44      8.90 o 
   0   9  10        5.49        5.04      7.68 o 
   1   9  10       22.70       24.16      8.81 o 
  -9  10  10       12.82        5.94      8.83 o 
  -8  10  10        0.64       -9.22      7.85 o 
  -7  10  10        5.56       10.09      8.73 o 
  -6  10  10       22.55       18.22      9.10 o 
  -5  10  10       52.69       55.10     10.76 o 
  -4  10  10       22.01       19.21     14.06 o 
  -3  10  10       31.04       33.51      9.30 o 
  -2  10  10       21.87       20.84      8.87 o 
  -1  10  10        0.05       -3.73      6.19 o 
   0  10  10        1.99        7.11      7.65 o 
   1  10  10        0.69       -0.45      7.43 o 
  -8  11  10       87.40       91.54     13.87 o 
  -7  11  10      167.83      190.26     17.48 o 
  -6  11  10      229.77      230.12     26.37 o 
  -5  11  10      266.01      278.99     17.10 o 
  -4  11  10      155.52      160.61     42.41 o 
  -3  11  10       81.16       80.82     11.91 o 
  -2  11  10       53.02       48.57     10.65 o 
  -1  11  10        0.08       -7.98      6.94 o 
  -6  12  10        7.82        2.11      8.35 o 
  -5  12  10        2.82       -1.56      7.48 o 
  -4  12  10        0.85        0.83      7.00 o 
  -3  12  10        0.08        1.67      7.25 o 
  -2  12  10       13.15       26.17      9.02 o 
 -12   1  11       11.22        1.31      7.70 o 
 -11   1  11        4.46        3.06      7.14 o 
 -10   1  11       14.68       10.41      6.54 o 
  -9   1  11       21.65        5.88      6.23 o 
  -8   1  11       30.58       29.09      7.10 o 
  -7   1  11      139.18      160.09      9.67 o 
  -6   1  11       83.89       73.55      8.19 o 
  -5   1  11       34.34       42.64      7.15 o 
  -4   1  11       43.20       38.57      6.74 o 
  -3   1  11       13.20        8.69      5.55 o 
  -2   1  11        0.29       -5.16      4.72 o 
  -1   1  11        2.25       -2.70      4.82 o 
   0   1  11       54.30       65.41      8.84 o 
   1   1  11       11.81        1.76      8.12 o 
   2   1  11       36.13       47.65     10.00 o 
   3   1  11       35.22       30.85      9.36 o 
 -12   2  11       17.45       14.97     15.67 o 
 -11   2  11        6.92       -4.10      6.15 o 
 -10   2  11        0.34       -5.65      6.25 o 
  -9   2  11       94.78       87.88     11.51 o 
  -8   2  11      229.73      225.64     10.83 o 
  -7   2  11      234.67      252.86     12.93 o 
  -6   2  11      309.53      320.27     13.17 o 
  -5   2  11      483.11      485.46     17.61 o 
  -4   2  11       82.10       77.69      8.20 o 
  -3   2  11       64.04       54.72      7.32 o 
  -2   2  11      125.00      163.08     10.55 o 
  -1   2  11       58.74       56.50      7.61 o 
   0   2  11        2.50       -0.02      5.69 o 
   1   2  11        2.90        9.31      7.30 o 
   2   2  11        0.64        0.35      7.39 o 
   3   2  11        1.67       -7.48      6.93 o 
 -12   3  11        6.16       -5.06     16.37 o 
 -11   3  11        0.05      -15.52     13.49 o 
 -10   3  11        0.48      -12.17      8.11 o 
  -9   3  11       48.64       42.39      8.05 o 
  -8   3  11       52.31       48.48      8.09 o 
  -7   3  11       32.90       22.12      6.51 o 
  -6   3  11      234.85      232.98     11.74 o 
  -5   3  11      154.31      165.06     10.08 o 
  -4   3  11        2.10        3.68      5.64 o 
  -3   3  11       17.69       17.35      8.86 o 
  -2   3  11        7.74       13.99      6.29 o 
  -1   3  11       15.40        3.44      5.90 o 
   0   3  11       11.78       11.29      6.01 o 
   1   3  11        1.39        1.59      7.07 o 
   2   3  11        4.35       -4.91      6.09 o 
 -11   4  11        4.17        0.23     10.06 o 
 -10   4  11        1.64       -6.65      8.26 o 
  -9   4  11        5.10       -5.64      7.98 o 
  -8   4  11        0.77       -7.88      8.04 o 
  -7   4  11        4.19        8.84      8.72 o 
  -6   4  11        1.85        8.07      6.01 o 
  -5   4  11        0.14       -3.35      5.50 o 
  -4   4  11       18.10       13.65      6.18 o 
  -3   4  11        3.51       -2.40      5.34 o 
  -2   4  11        2.38       -4.75      5.12 o 
  -1   4  11        2.16        4.73      5.92 o 
   0   4  11        0.81       -1.60      5.30 o 
   1   4  11       11.61       11.56      7.68 o 
   2   4  11        6.52       -1.75      6.88 o 
 -11   5  11        2.76      -12.50     13.94 o 
 -10   5  11       35.52       33.52     11.44 o 
  -9   5  11        8.03        1.58      8.54 o 
  -8   5  11       10.98        5.16      8.80 o 
  -7   5  11       27.08       38.31     24.16 o 
  -6   5  11        2.93        0.64     10.02 o 
  -5   5  11       23.04       23.40      8.90 o 
  -4   5  11       19.52       15.32      6.24 o 
  -3   5  11       22.59       15.70      6.36 o 
  -2   5  11        9.08       12.03      6.14 o 
  -1   5  11       39.98       39.13      7.52 o 
   0   5  11       25.04       36.58      7.44 o 
   1   5  11        0.01       -1.21      6.78 o 
   2   5  11        1.31       -3.04      6.64 o 
 -11   6  11        4.80       -6.58     16.34 o 
 -10   6  11        0.39      -11.50     18.25 o 
  -9   6  11       12.46        4.42      8.96 o 
  -8   6  11       15.36       18.76      9.35 o 
  -7   6  11        0.90       -6.80      7.41 o 
  -6   6  11       20.27       20.94     14.34 o 
  -5   6  11        0.31       -5.87      7.04 o 
  -4   6  11       13.03        8.09      8.35 o 
  -3   6  11        1.17       -3.66     10.16 o 
  -2   6  11       23.07       21.03      8.98 o 
  -1   6  11       36.20       32.12      7.56 o 
   0   6  11        8.92        2.35      5.71 o 
   1   6  11        4.29        3.71      7.52 o 
   2   6  11        1.42       -0.78      7.60 o 
 -10   7  11       35.22       19.02     11.83 o 
  -9   7  11       39.22       29.45     11.08 o 
  -8   7  11       30.95       23.50     10.29 o 
  -7   7  11       22.15        7.93      8.62 o 
  -6   7  11        8.75       19.92      9.32 o 
  -5   7  11      185.57      194.82     14.69 o 
  -4   7  11      266.79      224.59     15.13 o 
  -3   7  11       54.99       82.70     13.20 o 
  -2   7  11        5.07        2.47      7.16 o 
  -1   7  11        6.71        5.94      9.66 o 
   0   7  11       48.58       50.96     10.82 o 
   1   7  11       78.07       79.03     16.61 o 
 -10   8  11       26.75        6.18      9.94 o 
  -9   8  11       16.04       21.37      9.83 o 
  -8   8  11       24.74       13.41     10.03 o 
  -7   8  11        6.37        8.58     11.78 o 
  -6   8  11        4.71        5.36      9.80 o 
  -5   8  11        8.49        1.73      7.53 o 
  -4   8  11       15.06       18.44      8.94 o 
  -3   8  11       33.83       24.76      9.01 o 
  -2   8  11       24.49       42.79     13.14 o 
  -1   8  11       29.89       33.33      9.86 o 
   0   8  11       19.07        8.48      8.28 o 
  -9   9  11        9.19        1.58      9.58 o 
  -8   9  11        3.56       -5.81      8.66 o 
  -7   9  11       11.08       -2.08      8.20 o 
  -6   9  11       70.38       78.41     17.91 o 
  -5   9  11       90.69       87.02     12.67 o 
  -4   9  11      102.97      130.30     15.99 o 
  -3   9  11       66.69       59.54     11.33 o 
  -2   9  11        0.75       -8.09      9.14 o 
  -1   9  11       27.92       25.26     15.67 o 
  -7  10  11        0.04      -11.39      8.62 o 
  -6  10  11        3.54        0.27     14.21 o 
  -5  10  11        2.17       -9.45      7.33 o 
  -4  10  11       20.11       17.43     11.26 o 
  -3  10  11       32.78       55.12     11.24 o 
  -2  10  11        6.65       -0.97     10.59 o 
  -5  11  11        0.67       -2.14      7.19 o 
 -11   0  12      110.21      104.43     15.25 o 
 -10   0  12       93.57      117.89     15.18 o 
  -9   0  12        6.50        1.98      8.43 o 
  -8   0  12        1.93       -5.60      7.38 o 
  -7   0  12        0.35      -10.59      7.43 o 
  -6   0  12       12.49       11.83     11.01 o 
  -5   0  12        2.97       -0.68      8.73 o 
  -4   0  12        6.73        2.15      8.20 o 
  -3   0  12        0.04       -0.98      7.65 o 
  -2   0  12        0.78        0.23      7.55 o 
  -1   0  12        4.91       -4.46     12.32 o 
   0   0  12       10.37       14.91     12.23 o 
   1   0  12       29.84       25.21     12.53 o 
 -11   1  12       51.03       38.40      8.77 o 
 -10   1  12       80.91       70.61      9.19 o 
  -9   1  12       58.26       61.36      8.74 o 
  -8   1  12       56.09       50.71     11.64 o 
  -7   1  12       80.09       64.40     10.02 o 
  -6   1  12       18.73        4.01      6.00 o 
  -5   1  12        6.79       -0.94      5.66 o 
  -4   1  12        3.40       -0.47      5.73 o 
  -3   1  12       18.74       16.67      6.60 o 
  -2   1  12       40.49       27.92      7.14 o 
  -1   1  12       23.02       16.26      6.56 o 
   0   1  12        4.30        0.15      7.43 o 
   1   1  12       10.42       19.63      8.45 o 
 -11   2  12        9.47        3.97     10.05 o 
 -10   2  12        8.58        2.06      6.91 o 
  -9   2  12       62.37       69.17      9.67 o 
  -8   2  12      173.74      187.40     11.34 o 
  -7   2  12      123.93      122.00     10.10 o 
  -6   2  12      107.36      124.47     10.00 o 
  -5   2  12      228.07      242.85     11.25 o 
  -4   2  12      193.96      191.86     10.23 o 
  -3   2  12       65.82       64.99      8.36 o 
  -2   2  12       13.68       12.42      5.84 o 
  -1   2  12        0.36       -8.14      5.43 o 
   0   2  12       40.65       50.51     10.40 o 
   1   2  12       79.20       87.04     12.35 o 
 -11   3  12        3.71      -14.81     11.73 o 
 -10   3  12        7.97      -14.86     11.82 o 
  -9   3  12        5.18       -4.17      8.35 o 
  -8   3  12        8.52       -0.43      6.24 o 
  -7   3  12       31.85       23.08      7.39 o 
  -6   3  12       51.84       60.95      9.36 o 
  -5   3  12       21.36       21.94      7.23 o 
  -4   3  12       33.02       31.48      7.68 o 
  -3   3  12       15.12       15.40     12.90 o 
  -2   3  12        2.51       -2.02      7.68 o 
  -1   3  12        2.31       -1.38      5.71 o 
   0   3  12        0.94       -8.36      6.78 o 
   1   3  12        2.02        0.98      7.62 o 
 -10   4  12        8.05        0.71     11.87 o 
  -9   4  12       28.64       23.80     10.43 o 
  -8   4  12       31.10       18.74     10.12 o 
  -7   4  12      104.73      113.76     14.31 o 
  -6   4  12      149.37      138.62     22.23 o 
  -5   4  12       15.18       13.51      6.77 o 
  -4   4  12        9.70        2.38      6.20 o 
  -3   4  12        0.79       -7.50      5.42 o 
  -2   4  12        9.48       -2.61      6.12 o 
  -1   4  12        9.97       10.50      6.96 o 
   0   4  12       25.43       29.59      9.02 o 
 -10   5  12        0.01      -11.39     12.62 o 
  -9   5  12        0.15       -6.72      8.51 o 
  -8   5  12        3.01        4.80      8.40 o 
  -7   5  12       23.09        5.22      9.12 o 
  -6   5  12        4.35        1.34      8.94 o 
  -5   5  12       11.16        7.69      8.27 o 
  -4   5  12        0.57       -0.54      8.00 o 
  -3   5  12        1.17       -1.65      5.35 o 
  -2   5  12        0.17       -4.73      5.72 o 
  -1   5  12        0.52       -8.78      5.85 o 
   0   5  12        2.90        0.88      7.13 o 
 -10   6  12       15.90       10.16     10.43 o 
  -9   6  12       27.72       14.60     10.22 o 
  -8   6  12       11.59       -4.43      8.18 o 
  -7   6  12        0.00        0.55     10.76 o 
  -6   6  12        0.32      -10.25      6.83 o 
  -5   6  12        4.52        9.39      9.63 o 
  -4   6  12       11.05       15.30      9.49 o 
  -3   6  12        1.68        3.99     16.46 o 
  -2   6  12        1.71       -5.69      7.35 o 
  -1   6  12        9.96       17.28      9.51 o 
   0   6  12        1.63       -7.88     10.63 o 
  -9   7  12        4.92        0.34      8.91 o 
  -8   7  12        8.73        1.30      8.66 o 
  -7   7  12       25.85       23.54     10.12 o 
  -6   7  12       65.79       70.43     15.24 o 
  -5   7  12       34.17       32.35      9.95 o 
  -4   7  12       26.40       30.32     12.38 o 
  -3   7  12       29.71       34.00     10.59 o 
  -2   7  12       23.58       23.80      9.85 o 
  -1   7  12       18.75       18.24     10.12 o 
  -8   8  12        7.96       -1.58      8.84 o 
  -7   8  12        1.56       -4.72      8.53 o 
  -6   8  12       10.47       10.18      8.84 o 
  -5   8  12       20.58       18.28      9.26 o 
  -4   8  12       60.71       75.59     19.16 o 
  -3   8  12       15.55        9.68      9.05 o 
  -2   8  12        1.65        5.11     11.64 o 
  -6   9  12        0.88       -0.85      8.31 o 
  -5   9  12        9.16        3.78     12.57 o 
  -4   9  12        0.59       -3.31      7.84 o 
 -10   1  13       38.19       32.31     11.54 o 
  -9   1  13       34.96       26.01      8.06 o 
  -8   1  13       46.93       47.05      8.28 o 
  -7   1  13       15.11       11.79      6.36 o 
  -6   1  13        1.59       -8.61      5.74 o 
  -5   1  13       18.74       17.76      6.85 o 
  -4   1  13       16.84        7.97      6.42 o 
  -3   1  13       11.33        6.17      6.58 o 
  -2   1  13       14.33        1.87      6.98 o 
  -1   1  13        0.84       -8.90      6.79 o 
 -10   2  13       61.71       54.37     16.38 o 
  -9   2  13       38.76       34.01      8.85 o 
  -8   2  13        2.78       -2.95      5.82 o 
  -7   2  13       14.45       13.73      6.91 o 
  -6   2  13       15.02       14.89      6.80 o 
  -5   2  13        4.86       -5.30      5.64 o 
  -4   2  13        3.44        4.26     10.73 o 
  -3   2  13        8.61        6.08      6.21 o 
  -2   2  13       19.50       15.44     11.46 o 
  -1   2  13       15.74       21.16      9.33 o 
  -9   3  13        1.86       -5.38      9.75 o 
  -8   3  13        0.32       -7.90      8.18 o 
  -7   3  13        0.03       -1.20      6.15 o 
  -6   3  13        3.07       -1.61      6.07 o 
  -5   3  13       39.06       18.72      8.94 o 
  -4   3  13       66.15       76.25     10.96 o 
  -3   3  13       36.94       52.34      9.13 o 
  -2   3  13        8.08       -1.66      7.01 o 
  -9   4  13        1.83       -9.46     14.69 o 
  -8   4  13        0.35      -15.81     11.63 o 
  -7   4  13        0.25      -10.03      8.33 o 
  -6   4  13        7.02       -0.57     15.03 o 
  -5   4  13        6.53       -8.60      8.70 o 
  -4   4  13        0.00       -4.53      6.04 o 
  -3   4  13       10.47        9.25      8.20 o 
  -2   4  13       24.20       19.69      7.89 o 
  -8   5  13       16.03        6.06      9.22 o 
  -7   5  13        6.19       -7.98     11.62 o 
  -6   5  13        1.80      -11.04      7.36 o 
  -5   5  13       21.88       29.92     11.19 o 
  -4   5  13       32.00       23.24     10.65 o 
  -3   5  13        6.06        3.68     15.25 o 
  -7   6  13        0.70        2.74      9.28 o 
  -6   6  13       21.77       33.67     20.59 o 
  -5   6  13       86.85       99.00     14.43 o 
  -4   6  13       84.18       97.35     15.91 o 
  -7   0  14        0.03       -7.10      9.36 o 
  -6   0  14        0.02      -11.43      7.62 o 
  -5   0  14        2.36      -12.14      8.09 o 
  -7   1  14       36.92       31.47     10.82 o 
  -6   1  14       10.22        8.86      7.65 o 
  -5   1  14        0.07       -8.78      5.85 o 
                                                 
